# Supplementary material for: Selective activation of Gαob by an adenosine A1 receptor agonist elicits analgesia without cardiorespiratory depression
Source: Nat Commun. 2022 Jul 18;13:4150. doi: 10.1038/s41467-022-31652-2 (PMC9293909; doi:10.1038/s41467-022-31652-2)
Supplement: Supplementary file 8 — Supplementary Data 1 [file 41467_2022_31652_MOESM8_ESM.xlsx]

## Sheet: Result_100052112_US034-0008193
=================================================
Solution Properties Individual Data
=================================================
Experiment Date	Assay	Catalog Ref	Client Compound I.D.	Batch	Compound I.D.	Test Concentration	Unit	Special Condition	Incubation Time	Unit	1st / % Compound Remaining	2nd / % Compound Remaining	Mean / % Compound Remaining	1st / Half-Life	Unit	2nd / Half-Life	Unit	Mean / Half-Life	Unit	Clint	Flags
2020-03-05	Half-life (PBS, pH 7.4)	600	UoBern01		100052112-1	1e-06	M		0	minutes	100	100	100	1623.3	minute	>240	minute	>240	minute
2020-03-05	Half-life (PBS, pH 7.4)	600	UoBern01		100052112-1	1e-06	M		60	minutes	100	{204.3}	100
2020-03-05	Half-life (PBS, pH 7.4)	600	UoBern01		100052112-1	1e-06	M		120	minutes	99.8	105.3	102.5
2020-03-05	Half-life (PBS, pH 7.4)	600	UoBern01		100052112-1	1e-06	M		180	minutes	96.7	{108.7}	96.7
2020-03-05	Half-life (PBS, pH 7.4)	600	UoBern01		100052112-1	1e-06	M		240	minutes	89.5	100.9	95.2
=================================================
Solution Properties Reference Compound Data
=================================================
Experiment Date	Assay	Catalog Ref	Compound I.D.	Special Condition	Incubation Time	Unit	1st / % Compound Remaining	2nd / % Compound Remaining	Mean / % Compound Remaining	1st / Half-Life	Unit	2nd / Half-Life	Unit	Mean / Half-Life	Unit	Clint	Flags
2020-03-05	Half-life (PBS, pH 7.4)	600	Propantheline		0	minutes	100	100	100	432.6	minute	332	minute	>120	minute
2020-03-05	Half-life (PBS, pH 7.4)	600	Propantheline		30	minutes	95.1	97.9	96.5
2020-03-05	Half-life (PBS, pH 7.4)	600	Propantheline		60	minutes	{129.3}	96.1	96.1
2020-03-05	Half-life (PBS, pH 7.4)	600	Propantheline		90	minutes	86.5	89.2	87.8
2020-03-05	Half-life (PBS, pH 7.4)	600	Propantheline		120	minutes	{72.3}	76.6	76.6
2020-03-05	Half-life (PBS, pH 7.4)	600	Chlorambucil		0	minutes	100	100	100	39	minute	52.6	minute	46	minute
2020-03-05	Half-life (PBS, pH 7.4)	600	Chlorambucil		30	minutes	68.5	81.3	74.9
2020-03-05	Half-life (PBS, pH 7.4)	600	Chlorambucil		60	minutes	45.8	52.3	49.1
2020-03-05	Half-life (PBS, pH 7.4)	600	Chlorambucil		90	minutes	27.3	31	29.2
2020-03-05	Half-life (PBS, pH 7.4)	600	Chlorambucil		120	minutes	11	{17.7}	11
=================================================
In Vitro Metabolism Individual Data
=================================================
Experiment Date	Assay	Catalog Ref	Client Compound I.D.	Batch	Compound I.D.	Test Concentration	Unit	Special Condition	Incubation Time	Unit	1st / % Compound Remaining	2nd / % Compound Remaining	Mean / % Compound Remaining	1st / Half-Life	Unit	2nd / Half-Life	Unit	Mean / Half-Life	Unit	Clint	Flags
2020-02-19	Half-life (plasma, human)	887	UoBern01		100052112-1	1e-06	M		0	minutes	100	100	100	>120	minute	>120	minute	>120	minute
2020-02-19	Half-life (plasma, human)	887	UoBern01		100052112-1	1e-06	M		30	minutes	104.2	{224.0}	104.2
2020-02-19	Half-life (plasma, human)	887	UoBern01		100052112-1	1e-06	M		60	minutes	124.2	99	111.6
2020-02-19	Half-life (plasma, human)	887	UoBern01		100052112-1	1e-06	M		90	minutes	133.3	101.7	117.5
2020-02-19	Half-life (plasma, human)	887	UoBern01		100052112-1	1e-06	M		120	minutes	{142.4}	108.4	108.4
2020-02-19	Intrinsic clearance (liver microsomes- human)	607	UoBern01		100052112-1	1e-07	M		0	minutes	100	100	100	203.1	minute	122.1	minute	>60	minute	<115.5
2020-02-19	Intrinsic clearance (liver microsomes- human)	607	UoBern01		100052112-1	1e-07	M		15	minutes	108.5	101.9	105.2							<115.5
2020-02-19	Intrinsic clearance (liver microsomes- human)	607	UoBern01		100052112-1	1e-07	M		30	minutes	92.9	86	89.4							<115.5
2020-02-19	Intrinsic clearance (liver microsomes- human)	607	UoBern01		100052112-1	1e-07	M		45	minutes	92	89.5	90.7							<115.5
2020-02-19	Intrinsic clearance (liver microsomes- human)	607	UoBern01		100052112-1	1e-07	M		60	minutes	84.1	69.7	76.9							<115.5
=================================================
In Vitro Metabolism Reference Compound Data
=================================================
Experiment Date	Assay	Catalog Ref	Compound I.D.	Special Condition	Incubation Time	Unit	1st / % Compound Remaining	2nd / % Compound Remaining	Mean / % Compound Remaining	1st / Half-Life	Unit	2nd / Half-Life	Unit	Mean / Half-Life	Unit	Clint	Flags
2020-02-19	Half-life (plasma, human)	887	Propantheline		0	minutes	100	100	100	46.9	minute	50.4	minute	49	minute
2020-02-19	Half-life (plasma, human)	887	Propantheline		30	minutes	69.6	53.9	61.7
2020-02-19	Half-life (plasma, human)	887	Propantheline		60	minutes	44.8	36.9	40.9
2020-02-19	Half-life (plasma, human)	887	Propantheline		90	minutes	29.3	22.6	26
2020-02-19	Half-life (plasma, human)	887	Propantheline		120	minutes	16.8	19.6	18.2
2020-02-19	Half-life (plasma, human)	887	Propoxycaine		0	minutes	100	100	100	3.8	minute	3.4	minute	4	minute
2020-02-19	Half-life (plasma, human)	887	Propoxycaine		30	minutes	0.4	0.2	0.3
2020-02-19	Half-life (plasma, human)	887	Propoxycaine		60	minutes	0.3	0.2	0.3
2020-02-19	Half-life (plasma, human)	887	Propoxycaine		90	minutes	0.3	0.5	0.4
2020-02-19	Half-life (plasma, human)	887	Propoxycaine		120	minutes	0.1	0.3	0.2
2020-02-19	Intrinsic clearance (liver microsomes- human)	607	Propranolol		0	minutes	100	100	100	213.7	minute	91.8	minute	>60	minute	<115.5
2020-02-19	Intrinsic clearance (liver microsomes- human)	607	Propranolol		15	minutes	87.7	93	90.3							<115.5
2020-02-19	Intrinsic clearance (liver microsomes- human)	607	Propranolol		30	minutes	{65.3}	73.1	73.1							<115.5
2020-02-19	Intrinsic clearance (liver microsomes- human)	607	Propranolol		45	minutes	85	81.5	83.3							<115.5
2020-02-19	Intrinsic clearance (liver microsomes- human)	607	Propranolol		60	minutes	{57.1}	60.6	60.6							<115.5
2020-02-19	Intrinsic clearance (liver microsomes- human)	607	terfenadine		0	minutes	100	100	100	10.3	minute	10	minute	10	minute	683
2020-02-19	Intrinsic clearance (liver microsomes- human)	607	terfenadine		15	minutes	51.1	50.4	50.8							683
2020-02-19	Intrinsic clearance (liver microsomes- human)	607	terfenadine		30	minutes	12.4	11	11.7							683
2020-02-19	Intrinsic clearance (liver microsomes- human)	607	terfenadine		45	minutes	5.7	4.9	5.3							683
2020-02-19	Intrinsic clearance (liver microsomes- human)	607	terfenadine		60	minutes	1.9	1.8	1.8							683
2020-02-19	Intrinsic clearance (liver microsomes- human)	607	verapmil		0	minutes	100	100	100	31.6	minute	33.5	minute	33	minute	213.1
2020-02-19	Intrinsic clearance (liver microsomes- human)	607	verapmil		15	minutes	111.5	88.6	100.1							213.1
2020-02-19	Intrinsic clearance (liver microsomes- human)	607	verapmil		30	minutes	55.3	47.7	51.5							213.1
2020-02-19	Intrinsic clearance (liver microsomes- human)	607	verapmil		45	minutes	52.4	45.5	49							213.1
2020-02-19	Intrinsic clearance (liver microsomes- human)	607	verapmil		60	minutes	28.2	29.5	28.9							213.1
