# Supplementary material for: Selective activation of Gαob by an adenosine A1 receptor agonist elicits analgesia without cardiorespiratory depression
Source: Nat Commun. 2022 Jul 18;13:4150. doi: 10.1038/s41467-022-31652-2 (PMC9293909; doi:10.1038/s41467-022-31652-2)
Supplement: Supplementary file 9 — Supplementary Data 2 [file 41467_2022_31652_MOESM9_ESM.zip]

Archive with 59 entries (52 files):
- SuMD_NatComms/
- SuMD_NatComms/.DS_Store
- SuMD_NatComms/bin/
- SuMD_NatComms/bin/pluSuMD.py
- SuMD_NatComms/uti/
- SuMD_NatComms/uti/input_files/
- SuMD_NatComms/uti/input_files/input_files/
- SuMD_NatComms/uti/input_files/template_suMetaD_input_continue
- SuMD_NatComms/uti/input_files/template_suMD_input_continue
- SuMD_NatComms/uti/input_files/template_suMetaD_input_t0
- SuMD_NatComms/uti/input_files/template_suMD_input_t0
- SuMD_NatComms/uti/input_files/template_suMD_input_restart
- SuMD_NatComms/uti/input_files/template_suMetaD_input_restart
- SuMD_NatComms/uti/simulationSettings_1.2.dat
- SuMD_NatComms/README
- SuMD_NatComms/simulationSetting.dat
- SuMD_NatComms/lib/
- SuMD_NatComms/lib/input_f.py
- SuMD_NatComms/lib/centresListUpdate.py
- SuMD_NatComms/lib/suMetaD_cv1.py
- SuMD_NatComms/lib/special_cv.py
- SuMD_NatComms/lib/__init__.py
- SuMD_NatComms/lib/__pycache__/
- SuMD_NatComms/lib/__pycache__/miscellaneous.cpython-36.pyc
- SuMD_NatComms/lib/__pycache__/miscellaneous.cpython-35.pyc
- SuMD_NatComms/lib/__pycache__/centresListUpdate.cpython-36.pyc
- SuMD_NatComms/lib/__pycache__/centresListUpdate.cpython-35.pyc
- SuMD_NatComms/lib/__pycache__/suMD_cv1.cpython-36.pyc
- SuMD_NatComms/lib/__pycache__/suMD_cv1.cpython-35.pyc
- SuMD_NatComms/lib/__pycache__/timewindowdata.cpython-35.pyc
- SuMD_NatComms/lib/__pycache__/special_cv.cpython-35.pyc
- SuMD_NatComms/lib/__pycache__/suMD_cv1_unbinding.cpython-35.pyc
- SuMD_NatComms/lib/__pycache__/general_check.cpython-35.pyc
- SuMD_NatComms/lib/__pycache__/timewindowdata.cpython-36.pyc
- SuMD_NatComms/lib/__pycache__/suMD_cv1_unbinding.cpython-36.pyc
- SuMD_NatComms/lib/__pycache__/special_cv.cpython-36.pyc
- SuMD_NatComms/lib/__pycache__/general_check.cpython-36.pyc
- SuMD_NatComms/lib/__pycache__/general_check_suMetaD.cpython-36.pyc
- SuMD_NatComms/lib/__pycache__/miscellaneous_unbinding.cpython-35.pyc
- SuMD_NatComms/lib/__pycache__/general_check_unbinding.cpython-36.pyc
- SuMD_NatComms/lib/__pycache__/suMetaD_cv1.cpython-36.pyc
- SuMD_NatComms/lib/__pycache__/input_f.cpython-35.pyc
- SuMD_NatComms/lib/__pycache__/general_check_suMetaD.cpython-35.pyc
- SuMD_NatComms/lib/__pycache__/miscellaneous_unbinding.cpython-36.pyc
- SuMD_NatComms/lib/__pycache__/general_check_unbinding.cpython-35.pyc
- SuMD_NatComms/lib/__pycache__/suMetaD_cv1.cpython-35.pyc
- SuMD_NatComms/lib/__pycache__/input_f.cpython-36.pyc
- SuMD_NatComms/lib/__pycache__/timewindowCheck.cpython-35.pyc
- SuMD_NatComms/lib/__pycache__/timewindowCheck.cpython-36.pyc
- SuMD_NatComms/lib/suMD_cv1_unbinding.py
- SuMD_NatComms/lib/general_check_unbinding.py
- SuMD_NatComms/lib/miscellaneous.py
- SuMD_NatComms/lib/miscellaneous_unbinding.py
- SuMD_NatComms/lib/general_check.py
- SuMD_NatComms/lib/general_check_suMetaD.py
- SuMD_NatComms/lib/suMD_cv1.py
- SuMD_NatComms/lib/timewindowdata.py
- SuMD_NatComms/lib/timewindowCheck.py
- SuMD_NatComms/lib/.miscellaneous.py.swp
