# Supplementary material for: Selective activation of Gαob by an adenosine A1 receptor agonist elicits analgesia without cardiorespiratory depression
Source: Nat Commun. 2022 Jul 18;13:4150. doi: 10.1038/s41467-022-31652-2 (PMC9293909; doi:10.1038/s41467-022-31652-2)
Supplement: Supplementary file 9 — Supplementary Data 2 [file 41467_2022_31652_MOESM9_ESM.zip › SuMD_NatComms/bin/pluSuMD.py]

import sys
import os
import __main__

PATH="/".join(sys.argv[0].split("/")[:-1])
print(PATH)
LIBPATH=PATH.replace("bin", "lib")
sys.path.append(LIBPATH)
print(LIBPATH)
print(PATH)
print(sys.path)
from suMD_cv1 import *
from suMD_cv1_unbinding import *

from suMetaD_cv1 import *
#from miscellaneous import *
LIBUTI=PATH.replace("bin", "uti")
os.system("cp -r "+LIBUTI+"/input_files .")


##########################################
def inputFile():
	input_file = sys.argv[1]
	if input_file == 'kill':
		check_kill_process()
	par = {}
	tor_list = []
	with open(input_file, "r") as infile:
		for line in infile:	
			if line.startswith('#'):
				continue 

			if line.startswith('FORCEFIELD'):
				par['FORCEFIELD'] = line.split()[1]

			if line.startswith('RESTART'):
				par['RESTART'] = line.split()[1]
				
			if line.startswith('WRAP'):
				par['WRAP'] = line.split()[1]

			if line.startswith('CENTRES'):
				par['CENTRES'] = line.split()[1]

			if line.startswith('TORSION'):
				par['TORSION'] = line.split()[1]
			
			if line.startswith('SLOPE'):
				par['SLOPE'] = line.split()[1]
	
			if line.startswith('TIMEWINDOW'):
				par['TIMEWINDOW'] = line.split()[1]
				
			if line.startswith('BIAS'):
				par['BIAS'] = line.split()[1]				
			
			if line.startswith('FAILS'):
				par['FAILS'] = line.split()[1]

			if line.startswith('TIMESTEP'):
				par['TIMESTEP'] = line.split()[1]
				
			if line.startswith('SAVEFREQ'):
				par['SAVEFREQ'] = line.split()[1]

			if line.startswith('TOPOLOGY'):
				par['TOPOLOGY'] = line.split()[1]
				
			if line.startswith('PARAMETERS'):
				par['PARAMETERS'] = line.split()[1]
			
			if line.startswith('GPU_ID'):
				par['GPU_ID'] = line.split()[1]				

			if line.startswith('OUTPUT_PREFIX'):
				par['OUTPUT_PREFIX'] = line.split()[1]

			if line.startswith('centres_2'):
				par['centres_2'] = line.split()[1]

			if line.startswith('sigma'):
				par['sigma'] = line.split()[1]
				
			if line.startswith('height'):
				par['height'] = line.split()[1]

			if line.startswith('pace'):
				par['pace'] = line.split()[1]

			if line.startswith('biasfactor'):
				par['biasfactor'] = line.split()[1]

			if line.startswith('grid'):
				par['grid'] = line.split()[1]
 
			if line.startswith('slope_2'):
				par['SLOPE_2'] = line.split()[1]
				
			if line.startswith('biasedCV_2'):
				if line.split()[1] == 'NO':
					continue
				elif line.split()[1] in par:
					par['biasedCV_2'] = par[line.split()[1]]

			if line.startswith('SPECIALKEY_CV'):
				par['SPECIALKEY_CV'] = line.split()[1]

			if line.startswith('SCALE_D'):
				par['SCALE_D'] = line.split()[1]

			if line.startswith('SCALE_T'):
				par['SCALE_T'] = line.split()[1]			

			if line.startswith('LIG'):
				par['LIG'] = line.split()[1]

	return par 


#######	
def getpid():
	mypid = os.getpid()
	pidFile = open(".mypid_","w")
	pidFile.write(str(mypid))
	pidFile.close()
#######

def main():
	os.system('date >> .dates.txt')
	getpid()
	par = inputFile() 
	print(par)

	if par['BIAS'] == 'NO':# will be an unbiased simulation 

		if  par['centres_2'] == 'NO' and par['SPECIALKEY_CV'] == 'NO':# supervision on one just CV
			z = suMD_simulation_CV1(par)
			z.sumd_CV1_slope()	

		elif  par['centres_2'] != 'NO' and par['SPECIALKEY_CV'] == 'NO': # two CV to supervise
			z = suMD_simulation_CV2(par)
			z.sumd_CV2_slope()
			
		elif  par['centres_2'] == 'NO' and par['SPECIALKEY_CV'] == 'COORDINATION': # contacts CV
			z = suMD_simulation_CV1(par)
			z.sumd_CV1_slope()
		
		elif  par['centres_2'] == 'NO' and par['SPECIALKEY_CV'] == 'COORDINATION_WAT_1': # two CV to be supervised
			print('=========')
			z = suMD_simulation_CV1(par)
			z.sumd_CV1_slope()		

		elif  par['centres_2'] == 'NO' and par['SPECIALKEY_CV'] == 'COORDINATION_WAT_2': # two CV to be supervised
			print('111111')
			z = suMD_simulation_CV2(par)
			z.sumd_CV2_slope()
		
		elif  par['centres_2'] != 'NO' and par['SPECIALKEY_CV'] == 'COORDINATION':
			z = suMD_simulation_CV2(par)
			z.sumd_CV2_slope()	

		elif par['centres_2'] != 'NO' and par['SPECIALKEY_CV'] == 'COORDINATION_WAT_1': 
			z = suMD_simulation_CV2_unbinding(par)
			z.sumd_CV2_slope_unbinding()


		elif par['centres_2'] == 'NO' and par['SPECIALKEY_CV'] == 'UNBINDING':
			z = suMD_simulation_CV1_unbinding(par)
			z.sumd_CV1_slope_unbinding()

	elif par['BIAS'] == 'YES':
	
		if  par['centres_2'] == 'NO': # metadynammics on one CV with supervison on this
			z = suMetaD_simulation_CV1(par)
			z.sumetad_CV1_slope()
			
		elif  par['centres_2'] != 'NO':
			z = suMetaD_simulation_CV2(par)

			if par['SLOPE_2'] != 'UNSUPERVISED':
				z.sumetad_CV2_slope()

			elif par['SLOPE_2'] == 'UNSUPERVISED':
				z.sumetad_CV2_slope_one_usupervised()
		
		
		
if __main__:
	main()		
			
			
			
			
				
				
				
				
		
		
		
		
