# Supplementary material for: Selective activation of Gαob by an adenosine A1 receptor agonist elicits analgesia without cardiorespiratory depression
Source: Nat Commun. 2022 Jul 18;13:4150. doi: 10.1038/s41467-022-31652-2 (PMC9293909; doi:10.1038/s41467-022-31652-2)
Supplement: Supplementary file 9 — Supplementary Data 2 [file 41467_2022_31652_MOESM9_ESM.zip › SuMD_NatComms/uti/input_files/template_suMD_input_continue]

# Configure time variables
set steps_nvt     ; # Number of steps for NVT

# Set reusable variables
set inputname   
set outputname 
set structure  	
set parameters  

set temperature 300
set logfreq     5000
#wrap all
# Set inputs
structure       $structure.psf
coordinates     $structure.pdb
bincoordinates  $inputname.coor
binvelocities   $inputname.vel
parameters      $parameters

# Set outputs
energyfreq      $logfreq
restart         on
restartfreq     25000
restartname     $outputname.restart 
outputname      $outputname
xtcfreq         5000
xtcfile         $outputname.xtc


# Set box dimensions, manually or via extendedsystem
#celldimension 95.89899826049805 96.46900177001953 105.7869987487793
extendedsystem  $inputname.xsc

# Configure holonomic restraints
rigidbonds      all 

# Configure integration
timestep        
hydrogenscale   

# Configure electrostatics
pme             on
pmegridspacing  1.0
#pmefreq         2
cutoff          9
switching       on
switchdist      7.5
exclude         scaled1-4
1-4scaling      1.0
fullelectfrequency 2

### Configure positional restraints, if any
#constraints     on
#consref         NEUTRAL_FIXED_3.pdb
#constraintscaling   0.3

# Configure thermostat
langevin        on
langevintemp    $temperature
langevindamping 0.1

### Configure barostat
berendsenpressure   off
#berendsenpressuretarget 1.01325
#berendsenpressurerelaxationtime  800 
useconstantratio on ; # For use with membrane systems

## Amber settings
#amber on
#parmfile    $structure.prmtop
#1-4scaling      0.833333333333

# Run minimization
#minimize $steps_min 
# Run simulation
run $steps_nvt
