# Supplementary material for: Selective activation of Gαob by an adenosine A1 receptor agonist elicits analgesia without cardiorespiratory depression
Source: Nat Commun. 2022 Jul 18;13:4150. doi: 10.1038/s41467-022-31652-2 (PMC9293909; doi:10.1038/s41467-022-31652-2)
Supplement: Supplementary file 9 — Supplementary Data 2 [file 41467_2022_31652_MOESM9_ESM.zip › SuMD_NatComms/uti/simulationSettings_1.2.dat]

#Giuseppe Deganutti@Uni Essex 2018
################################################## pluSuMD Settings File ####################################################################
#############################################################################################################################################
#################################################### General  settings #####################################################################

RESTART NO # is this a restart? YES or NO
FORCEFIELD charmm #  charmm or amber

############################################################################################################################################
################################################### Collective variable 1   #################################################################

CENTRES 3867-3870,2675-2678,4247-4248,4258-4266: # up to 3 group of pdb atom index seprated by ':'
SLOPE POSITIVE #or POSITIVE
SPECIALKEY_CV COORDINATION_WAT_1 # NO or COORDINATION or COORDINATION_WAT_1 or COORDINATION_WAT_2. If NO: distance and angle are automatocally detected from CENTRES and biasedCV_2. if COORDINATION_WAT_2, the slope sign for water coord is the one from CV2

##############################################################################################################################################
################################################### Collective variable 2  ###################################################################

centres_2 4702-4733:1-4659  # 997-2611:2612-6955  # 2606-2869:465-1684 # second CV for supervision (comment or set NO of SuMD desired)
slope_2  POSITIVE  #UNSUPERVISED #NO #POSITIVE #UNSUPERVISED # if second CV set...POSITIVE or NEAGTIVE or UNSUPERVISED (will be the CV biased!)

#############################################################################################################################################
###################################################### General MD settiings ##################################################################

TIMEWINDOW 0.1 #ns
TIMESTEP 4 #fs
SAVEFREQ 20 #ps  
GPU_ID 1 #gpu card number

#############################################################################################################################################
####################################################### Metadynamics settings ###############################################################

BIAS NO #YES # if NO: suMD will be performed, otherwise YES for SuMetaD
sigma 0.01 # gaussian dispersion
height 0.0419 # 0.01 kcal/mol for each gaussian
pace 250 # frequency of deposition (1 ps if timestep 4 fs)
biasfactor 1 # how high the kinetic barrier is estimated kcal/mol = biasfactor * 0.59 (ca) 
grid 10 # max distance for creating the grid (grid * sigma = GRID_bin) 

biasedCV_2 centres_2 #centres_2 # if two CV are set, which CV you want to bias? set NO if 2 CVs are not considered 
pecialkey_2  NO # NO or COORDINATION: if NO set so distance and angle are automatocally detected from CENTRES and biasedCV_2

#################################################################################################################################################
####################################################### in/out, parameters etc  ################################################################ 
FAILS 500 # how many checks allow to fail?
TOPOLOGY NEUTRAL_fis #(psf-pdb)
PARAMETERS  ADN_combined.par
OUTPUT_PREFIX unb_ADN_4


################################################################################################################################################
##################################################### ANALYSIS SETTINGS ########################################################################
stride 1

########### Contacts analysis
CONTACTS YES
ligand=segid X
delta_l -103 


receptor=segid P0 
delta_r -6

dimer=NO
delta_m 1

##########  GBSA analysis
GBSA YES
wordom NO
