# Supplementary material for: Selective activation of Gαob by an adenosine A1 receptor agonist elicits analgesia without cardiorespiratory depression
Source: Nat Commun. 2022 Jul 18;13:4150. doi: 10.1038/s41467-022-31652-2 (PMC9293909; doi:10.1038/s41467-022-31652-2)
Supplement: Supplementary file 9 — Supplementary Data 2 [file 41467_2022_31652_MOESM9_ESM.zip › SuMD_NatComms/README]

This is the version of SuMD used for binding simulations  of  the manuscript (doi: https://doi.org/10.1101/2020.04.04.023945). Newer versions are under development - if interest, please contact

Dr Giuseppe Deganutti  ad5288@covebtry.ac.uk

######################################################
Dependencies:
1. 	AceMD2 # mandatory
2.	Plumed2 (comes with HTMD) # Mandatory
3.	GetContacts  https://github.com/getcontacts/getcontacts # not mandatory for binding simulations

SuMD SIMULATIONS: the production

•	Create a folder for each replica: "mkdir run_1 run_2 run_3" etc. 
•	In each folder you’ll need the following files (<name> must be the same for each file): 
	<name>.psf
	 <name>.pdb
	<name>.coor (from the equilibration)
	<name>.xsc (from the equilibration)
	Parameters file
	SuMD settings file (simulationSettings.inp)

Check the settings in simulationSetting.dat (here an example is provided): 

-----------------------------------------------Begin of simulationSetting.dat------------------------------------------------------------------- 
############################################ SuMD setting file ############################################ 
############################ Giuseppe Deganutti @ 2020       ############################ 
################################################################################################################## 
 
RESTART NO # is this a restart? YES or NO 
FORCEFIELD charmm #charmm or amber 
WRAP NO #wrap on the fly YES or NO
LIG ADN #Flag it with "#" if there is no small molecule to supervise

 
########################################## Collective variable (CV) one ########################################## 
 
CENTRES 4489:2692,3866,1382 #define  up to 3 centers of mass using plumed-lioke  pdb atom number separated by ':' (use “,” and “-“ to indicate single atoms or a range of atoms)
SLOPE NEGATIVE # NEGATIVE or POSITIVE 
SPECIALKEY_CV NO # Use One of the following options: 
                 # 1) NO (a distance or angle is automatically detected from CENTRES) 
                 # 2) COORDINATION (define 2 COMs in CENTRES and NO on centres_2 (see below) for simple contacts supervision between  ####COMS, otherwise define also 2 COMs in centres_2 (separated by “:”) that will be the distance for second 			#supervision) 
                 # 3) UNBINDING (set centres_2 NO) 
                 # 4) COORDINATION_WAT_1 to do watSuMD: set one COM "COM:" in CENTRES for initial atoms to check for 
                 #### solvation; and set COMs for distance in centres_2) 
                 # 5) COORDINATION_WAT_2 (if you define 2 COMs and NO in centres_2, a distance will be supervised along with first #COM for water solvation - the slope sign for water coordination is the one from centres_2 even if it is set NO 
 
 
########################################## Collective variable (CV) two ########################################## 
 
centres_2 NO # second group of COMs for supervision (set NO if it is just a classic SuMD) 
slope_2 NEGATIVE # if centres_2 != NO: set POSITIVE or NEAGTIVE or UNSUPERVISED (if you’re doing metadynamics it will be the CV #biased!) 
 
########################################## MD settings ########################################################### 
 
TIMEWINDOW 0.3 #ns 
TIMESTEP 4 #fs 
SAVEFREQ 50 #ps 
GPU_ID 3 #gpu card number 
 
##################### if SPECIALKEY_CV UNBINDING set SCALE_D & SCALE_T 
 
SCALE_D 0.4:0.7:1.0 
SCALE_T 3:6:8 
 
########################################## Metadynamics settings ################################################# 
 
BIAS NO  #YES for SuMetaD  (metadynamics)
sigma 0.01 # gaussian dispersion 
height 0.0419 # 0.01 kcal/mol for each gaussian 
pace 250 # frequency of deposition (1 ps if timestep 4 fs) 
biasfactor 1 # how high the kinetic barrier is estimated kcal/mol = biasfactor * 0.59 (ca) 
grid 10 # max distance for creating the grid (grid * sigma = GRID_bin) 
 
biasedCV_2 centres_2 # if two CV are set, which CV you want to bias? 
                     # set NO if 2 CVs are not considered 
pecialkey_2 NO # NO or COORDINATION: if NO set so distance and angle 
                # are automatically detected from CENTRES and biasedCV_2 
 
####################### 
FAILS 500 # how many checks allow to fail?
TOPOLOGY NEUTRAL_fis # root of the psf/pdb files 
PARAMETERS MK6_7OS_combined.par # define parameter file for the ligand (CHARMM)
OUTPUT_PREFIX GPR40_MK6_sumd_3 # root of the trajectory files to save  
------------------------------------End of simulationSetting.dat---------------------------------------------------------------------------------------------- 
 
 

•	To run:
			nohup  python  /home/acellera/pluSuMD_v3.0/bin/pluSuMD.py  simulationSetting.dat  & 
 
•	In order to know the PID of  the process write the following command 
	
	cat .mypid_  

•	To kill the process, write the following command in the run folder 
		kill  mypid (SuMD will end the short simulation and then terminate)
 
When the program has finished to run, several files and one folder are created: 
/input_files 
/colvars 
/trajectories 
/restart 
slopes.log

The important files are the ones in trajectories and restart folder (and slopes.log – N.B: it is in namometers or radiants).

CAVEATS


If the simulation dies: 
•	go to the trajectories folder and delete the last .xtc file if it is incomplete (it must to be the same size as the others) 
•	edit simulationSetting.dat to "RESTART YES" 
 
