# Supplementary material for: Selective activation of Gαob by an adenosine A1 receptor agonist elicits analgesia without cardiorespiratory depression
Source: Nat Commun. 2022 Jul 18;13:4150. doi: 10.1038/s41467-022-31652-2 (PMC9293909; doi:10.1038/s41467-022-31652-2)
Supplement: Supplementary file 9 — Supplementary Data 2 [file 41467_2022_31652_MOESM9_ESM.zip › SuMD_NatComms/simulationSetting.dat]

############################################ SuMD setting file ############################################ 
############################ Giuseppe Deganutti @ Coventry University 2020       ############################ 
################################################################################################################## 
 
RESTART NO # is this a restart? YES or NO 
FORCEFIELD charmm #charmm or amber 
WRAP NO #wrap on the fly YES or NO
LIG ADN #Three letter name from pdb - Flag it with "#" if there is no small molecule to supervise

 
########################################## Collective variable (CV) one ########################################## 
 
CENTRES 4489:2692,3866,1382 # up to 3 centers of mass (COMs) of pdb atom index separated by ':' (use “,” and “-“ to indicate single			#atom or a range)
SLOPE NEGATIVE # NEGATIVE or POSITIVE 
SPECIALKEY_CV NO # Use One of the following options: 
                 # 1) NO (a distance or angle is automatically detected from CENTRES) 
                 # 2) COORDINATION (define 2 COMs in CENTRES and NO on centres_2 (see below) for simple contacts supervision between           		####COMS, otherwise define also 2 COMs in centres_2 (separated by “:”) that will be the distance for second 			#supervision) 
                 # 3) UNBINDING (set centres_2 NO) 
                 # 4) COORDINATION_WAT_1 to do watSuMD: set one COM "COM:" in CENTRES for initial atoms to check for 
                 #### solvation; and set COMs for distance in centres_2) 
                 # 5) COORDINATION_WAT_2 (if you define 2 COMs and NO in centres_2, a distance will be supervised along with first 		#COM for water solvation - the slope sign for water coordination is the one from centres_2 even if it is set NO 
 
 
########################################## Collective variable (CV) two ########################################## 
 
centres_2 NO # second group of COMs for supervision (set NO if it is just a classic SuMD) 
slope_2 NEGATIVE # if centres_2 != NO: set POSITIVE or NEAGTIVE or UNSUPERVISED (if you’re doing metadynamics it will be the CV 		#biased!) 
 
########################################## MD settings ########################################################### 
 
TIMEWINDOW 0.3 #ns 
TIMESTEP 4 #fs 
SAVEFREQ 50 #ps 
GPU_ID 3 #gpu card number 
 
##################### if SPECIALKEY_CV UNBINDING set SCALE_D & SCALE_T 
 
SCALE_D 0.4:0.7:1.0 
SCALE_T 3:6:8 
 
########################################## Metadynamics settings ################################################# 
 
BIAS NO  #YES for SuMetaD  (metadynamics)
sigma 0.01 # gaussian dispersion 
height 0.0419 # 0.01 kcal/mol for each gaussian 
pace 250 # frequency of deposition (1 ps if timestep 4 fs) 
biasfactor 1 # how high the kinetic barrier is estimated kcal/mol = biasfactor * 0.59 (ca) 
grid 10 # max distance for creating the grid (grid * sigma = GRID_bin) 
 
biasedCV_2 centres_2 # if two CV are set, which CV you want to bias? 
                     # set NO if 2 CVs are not considered 
pecialkey_2 NO # NO or COORDINATION: if NO set so distance and angle 
                # are automatically detected from CENTRES and biasedCV_2 
 
####################### 
FAILS 500 # how many checks allow to fail?
TOPOLOGY NEUTRAL_fis # root of the psf/pdb files 
PARAMETERS MK6_7OS_combined.par # define parameter file for the ligand (CHARMM)
OUTPUT_PREFIX GPR40_MK6_sumd_3 # root of the trajectory files to save  
