# Supplementary material for: Selective activation of Gαob by an adenosine A1 receptor agonist elicits analgesia without cardiorespiratory depression
Source: Nat Commun. 2022 Jul 18;13:4150. doi: 10.1038/s41467-022-31652-2 (PMC9293909; doi:10.1038/s41467-022-31652-2)
Supplement: Supplementary file 9 — Supplementary Data 2 [file 41467_2022_31652_MOESM9_ESM.zip › SuMD_NatComms/lib/input_f.py]

class input_files:

	def __init__(self, forcefield, top=None, parametrs=None, tw=None, ts=None, cycle=None, out=None, saveF=None, wrap=None):
		self.top = top
		self.parameters = parametrs
		self.tw = tw
		self.ts = ts
		self.cycle = cycle
		self.out = out
		self.saveF = saveF
		self.forcefield = forcefield
		self.wrap = wrap

	def suMD_input_zero(self): # first input file for unbiased
		fs_tw =int(round(float(self.tw)*1000000)) # compute number of steps according to timewindow in ns  and timestep in fs
		ns = int(fs_tw/int(self.ts))
		savefreq = (int(self.saveF)/int(self.ts))*1000
		savefreq = int(round(savefreq))
		inputFile = open("input_suMD_step_0.inp", "w")
		with open('input_files/template_suMD_input_t0', 'r') as template:
			for i in template:
	
				if 'set steps_nvt' in i:
					inputFile.writelines('set steps_nvt   %s\n' %str(ns))
					
				elif '#wrap' in i and self.wrap == 'YES':
					inputFile.writelines('wrap all\n')
				elif '#wrap' in i and self.wrap == 'NO':
					inputFile.writelines('#wrap all\n')				
				

				elif 'set outputname' in i:
					inputFile.writelines('set outputname %s_%s\n' %(self.out, self.cycle))

				elif 'set structure' in i:
					inputFile.writelines('set structure   %s\n' %self.top)


				elif '$structure.psf' in i:##################################
					if self.forcefield == 'amber':
						inputFile.writelines('#amber no structure or coords\n')
					if  self.forcefield == 'charmm':
						inputFile.writelines('structure       $structure.psf\n')
						
							
				elif 'parameters' in i:
					if self.forcefield == 'charmm':
						inputFile.writelines('parameters   %s\n' %self.parameters)
					if self.forcefield == 'amber':
						inputFile.writelines('#parameters\n')###########################

				elif 'timestep' in i:
					inputFile.writelines('timestep   %s\n' %self.ts)

				elif 'hydrogenscale' in i:
					inputFile.writelines('hydrogenscale   %s\n' %self.ts)

				elif 'xtcfreq' in i:
					inputFile.writelines('xtcfreq   %s\n' %str(savefreq))

				elif 'amber on' in i:#######################################
					if self.forcefield == 'charmm':
						inputFile.writelines('#amber on\n')
					if self.forcefield == 'amber':
						inputFile.writelines('amber on\n')

				elif 'coordinates' in i and not 'bincoordinates' in i:################################
					inputFile.writelines('coordinates     $structure.pdb\n')

				elif 'parmfile' in i:##############################
					if self.forcefield == 'charmm':
						inputFile.writelines('#parmfile\n')
					if self.forcefield == 'amber':
						inputFile.writelines('parmfile	%s.prmtop\n' %self.top)
						
				else:
					inputFile.writelines(i)
		inputFile.close()


	def suMD_input_continue(self):
		fs_tw = int(round(float(self.tw)*1000000)) # compute number of steps according to timewindow in ns  and timestep in fs
		ns = int(fs_tw/float(self.ts))
		savefreq = (int(self.saveF)/int(self.ts))*1000
		savefreq = int(round(savefreq))
		inputFile = open("input_suMD_step_%s.inp" %self.cycle, "w")
		with open('input_files/template_suMD_input_continue', 'r') as template:
			for i in template:
				if 'set steps_nvt' in i:
					inputFile.writelines('set steps_nvt   %s\n' %str(ns))
					
				elif '#wrap' in i and self.wrap == 'YES':
					inputFile.writelines('wrap all\n')
				elif '#wrap' in i and self.wrap == 'NO':
					inputFile.writelines('#wrap all\n')		
					
				elif 'set inputname' in i:
					inputFile.writelines('set inputname restart/%s_%s\n' %(self.out, str(int(self.cycle)-1)))
					
				elif 'set outputname' in i:
					inputFile.writelines('set outputname %s_%s\n' %(self.out, self.cycle))
					
				elif 'set structure' in i:
						inputFile.writelines('set structure   %s\n' %self.top)


				elif '$structure.psf' in i:##################################
					if self.forcefield == 'amber':
						inputFile.writelines('#amber no structure or coords\n')
					if  self.forcefield == 'charmm':
						inputFile.writelines('structure       $structure.psf\n')
						
							
				elif 'parameters' in i:
					if self.forcefield == 'charmm':
						inputFile.writelines('parameters   %s\n' %self.parameters)
					if self.forcefield == 'amber':
						inputFile.writelines('#parameters\n')###########################
					
				elif 'timestep' in i:
					inputFile.writelines('timestep   %s\n' %self.ts)
					
				elif 'hydrogenscale' in i:
					inputFile.writelines('hydrogenscale   %s\n' %self.ts)
					
				elif 'xtcfreq' in i:
					inputFile.writelines('xtcfreq   %s\n' %str(savefreq))
					

				elif 'amber on' in i:#######################################
					if self.forcefield == 'charmm':
						inputFile.writelines('#amber on\n')
					if self.forcefield == 'amber':
						inputFile.writelines('amber on\n')

				elif 'coordinates' in i and not 'bincoordinates' in i:################################
					inputFile.writelines('coordinates     $structure.pdb\n')

				elif 'parmfile' in i:##############################
					if self.forcefield == 'charmm':
						inputFile.writelines('#parmfile\n')
					if self.forcefield == 'amber':
						inputFile.writelines('parmfile	%s.prmtop\n' %self.top)
					
				else:
					inputFile.writelines(i)
		inputFile.close()


	
	def suMD_input_restart(self):
		fs_tw = int(round(float(self.tw)*1000000)) # compute number of steps according to timewindow in ns  and timestep in fs
		ns = int(fs_tw/float(self.ts))
		savefreq = (int(self.saveF)/int(self.ts))*1000
		savefreq = int(round(savefreq))
		inputFile = open("input_suMD_step_%s.inp" %self.cycle, "w")
		with open('input_files/template_suMD_input_restart', 'r') as template:
			for i in template:
				if 'set steps_nvt' in i:
					inputFile.writelines('set steps_nvt   %s\n' %str(ns))
					
				elif '#wrap' in i and self.wrap == 'YES':
					inputFile.writelines('wrap all\n')
				elif '#wrap' in i and self.wrap == 'NO':
					inputFile.writelines('#wrap all\n')		
					
				elif 'set inputname' in i:
					inputFile.writelines('set inputname restart/%s_%s\n' %(self.out, str(int(self.cycle)-1)))
					
				elif 'set outputname' in i:
					inputFile.writelines('set outputname %s_%s\n' %(self.out, self.cycle))

				elif 'set structure' in i:
						inputFile.writelines('set structure   %s\n' %self.top)

				elif '$structure.psf' in i:##################################
					if self.forcefield == 'amber':
						inputFile.writelines('#amber no structure or coords\n')
					if  self.forcefield == 'charmm':
						inputFile.writelines('structure       $structure.psf\n')
						
							
				elif 'parameters' in i:
					if self.forcefield == 'charmm':
						inputFile.writelines('parameters   %s\n' %self.parameters)
					if self.forcefield == 'amber':
						inputFile.writelines('#parameters\n')###########################
					
				elif 'timestep' in i:
					inputFile.writelines('timestep   %s\n' %self.ts)
					
				elif 'hydrogenscale' in i:
					inputFile.writelines('hydrogenscale   %s\n' %self.ts)
					
				elif 'xtcfreq' in i:
					inputFile.writelines('xtcfreq   %s\n' %str(savefreq))
					
				elif 'amber on' in i:#######################################
					if self.forcefield == 'charmm':
						inputFile.writelines('#amber on\n')
					if self.forcefield == 'amber':
						inputFile.writelines('amber on\n')

				elif 'coordinates' in i and not 'bincoordinates' in i:################################
					inputFile.writelines('coordinates     $structure.pdb\n')

				elif 'parmfile' in i:##############################
					if self.forcefield == 'charmm':
						inputFile.writelines('#parmfile\n')
					if self.forcefield == 'amber':
						inputFile.writelines('parmfile	%s.prmtop\n' %self.top)
					
				else:
					inputFile.writelines(i)
		inputFile.close()


	def suMetaD_input_zero(self): # first input file for unbiased
		fs_tw = int(round(float(self.tw)*1000000)) # compute number of steps according to timewindow in ns  and timestep in fs
		ns = int(fs_tw/float(self.ts))
		savefreq = (int(self.saveF)/int(self.ts))*1000
		savefreq = int(round(savefreq))
		inputFile = open("input_suMetaD_step_0.inp", "w")
		with open('input_files/template_suMetaD_input_t0', 'r') as template:
			for i in template:
				if 'set steps_nvt' in i:
					inputFile.writelines('set steps_nvt   %s\n' %str(ns))
					
				elif '#wrap' in i and self.wrap == 'YES':
					inputFile.writelines('wrap all\n')
				elif '#wrap' in i and self.wrap == 'NO':
					inputFile.writelines('#wrap all\n')		
					
				elif 'set outputname' in i:
					inputFile.writelines('set outputname %s_%s\n' %(self.out, self.cycle))
					
				elif 'set structure' in i:
						#if self.forcefield == 'charmm':
						inputFile.writelines('set structure   %s\n' %self.top)
						#elif self.forcefield == 'amber':
							#inputFile.writelines('#set structure\n')

				elif '$structure.psf' in i:##################################
					if self.forcefield == 'amber':
						inputFile.writelines('#amber no structure or coords\n')
					if  self.forcefield == 'charmm':
						inputFile.writelines('structure       $structure.psf\n')
						
							
				elif 'parameters' in i:
					if self.forcefield == 'charmm':
						inputFile.writelines('parameters   %s\n' %self.parameters)
					if self.forcefield == 'amber':
						inputFile.writelines('#parameters\n')###########################
					
				elif 'timestep' in i:
					inputFile.writelines('timestep   %s\n' %self.ts)
					
				elif 'hydrogenscale' in i:
					inputFile.writelines('hydrogenscale   %s\n' %self.ts)
					
				elif 'xtcfreq' in i:
					inputFile.writelines('xtcfreq   %s\n' %str(savefreq))
					

				elif 'amber on' in i:#######################################
					if self.forcefield == 'charmm':
						inputFile.writelines('#amber on\n')
					if self.forcefield == 'amber':
						inputFile.writelines('amber on\n')

				elif 'coordinates' in i and not 'bincoordinates' in i:################################
					inputFile.writelines('coordinates     $structure.pdb\n')

				elif 'parmfile' in i:##############################
					if self.forcefield == 'charmm':
						inputFile.writelines('#parmfile\n')
					if self.forcefield == 'amber':
						inputFile.writelines('parmfile	%s.prmtop\n' %self.top)
					
				else:
					inputFile.writelines(i)
		inputFile.close()


	def suMetaD_input_continue(self):
		fs_tw = int(round(float(self.tw)*1000000)) # compute number of steps according to timewindow in ns  and timestep in fs
		ns = int(fs_tw/float(self.ts))
		savefreq = (int(self.saveF)/int(self.ts))*1000
		savefreq = int(round(savefreq))
		inputFile = open("input_suMetaD_step_%s.inp" %self.cycle, "w")
		with open('input_files/template_suMetaD_input_continue', 'r') as template:
			for i in template:
				if 'set steps_nvt' in i:
					inputFile.writelines('set steps_nvt   %s\n' %str(ns))
					
				elif '#wrap' in i and self.wrap == 'YES':
					inputFile.writelines('wrap all\n')
				elif '#wrap' in i and self.wrap == 'NO':
					inputFile.writelines('#wrap all\n')		
					
				elif 'set inputname' in i:
					inputFile.writelines('set inputname restart/%s_%s\n' %(self.out, str(int(self.cycle)-1)))
					
				elif 'set outputname' in i:
					inputFile.writelines('set outputname %s_%s\n' %(self.out, self.cycle))
					
				elif 'set structure' in i:
						inputFile.writelines('set structure   %s\n' %self.top)

				elif '$structure.psf' in i:##################################
					if self.forcefield == 'amber':
						inputFile.writelines('#amber no structure or coords\n')
					if  self.forcefield == 'charmm':
						inputFile.writelines('structure       $structure.psf\n')
						
							
				elif 'parameters' in i:
					if self.forcefield == 'charmm':
						inputFile.writelines('parameters   %s\n' %self.parameters)
					if self.forcefield == 'amber':
						inputFile.writelines('#parameters\n')###########################
					
				elif 'timestep' in i:
					inputFile.writelines('timestep   %s\n' %self.ts)
					
				elif 'hydrogenscale' in i:
					inputFile.writelines('hydrogenscale   %s\n' %self.ts)
					
				elif 'xtcfreq' in i:
					inputFile.writelines('xtcfreq   %s\n' %str(savefreq))
					
				elif 'amber on' in i:#######################################
					if self.forcefield == 'charmm':
						inputFile.writelines('#amber on\n')
					if self.forcefield == 'amber':
						inputFile.writelines('amber on\n')

				elif 'coordinates' in i and not 'bincoordinates' in i:################################
					inputFile.writelines('coordinates     $structure.pdb\n')

				elif 'parmfile' in i:##############################
					if self.forcefield == 'charmm':
						inputFile.writelines('#parmfile\n')
					if self.forcefield == 'amber':
						inputFile.writelines('parmfile	%s.prmtop\n' %self.top)
					
				else:
					inputFile.writelines(i)
		inputFile.close()


	
	def suMetaD_input_restart(self):
		fs_tw = int(round(float(self.tw)*1000000)) # compute number of steps according to timewindow in ns  and timestep in fs
		ns = int(fs_tw/float(self.ts))
		savefreq = (int(self.saveF)/int(self.ts))*1000
		savefreq = int(round(savefreq))
		inputFile = open("input_suMetaD_step_%s.inp" %self.cycle, "w")
		with open('input_files/template_suMetaD_input_restart', 'r') as template:
			for i in template:
				if 'set steps_nvt' in i:
					inputFile.writelines('set steps_nvt   %s\n' %str(ns))
					
				elif '#wrap' in i and self.wrap == 'YES':
					inputFile.writelines('wrap all\n')
				elif '#wrap' in i and self.wrap == 'NO':
					inputFile.writelines('#wrap all\n')		
					
				elif 'set inputname' in i:
					inputFile.writelines('set inputname restart/%s_%s\n' %(self.out, str(int(self.cycle)-1)))
					
				elif 'set outputname' in i:
					inputFile.writelines('set outputname %s_%s\n' %(self.out, self.cycle))

				elif 'set structure' in i:
						inputFile.writelines('set structure   %s\n' %self.top)

				elif '$structure.psf' in i:##################################
					if self.forcefield == 'amber':
						inputFile.writelines('#amber no structure or coords\n')
					if  self.forcefield == 'charmm':
						inputFile.writelines('structure       $structure.psf\n')
						
							
				elif 'parameters' in i:
					if self.forcefield == 'charmm':
						inputFile.writelines('parameters   %s\n' %self.parameters)
					if self.forcefield == 'amber':
						inputFile.writelines('#parameters\n')###########################

				elif 'parameters' in i and not 'set' in i:
					if self.forcefield == 'charmm':
						inputFile.writelines('parameters      $parameters')
					if self.forcefield == 'amber':
						inputFile.writelines('#parameters      $parameters')
									
				elif 'timestep' in i:
					inputFile.writelines('timestep   %s\n' %self.ts)
					
				elif 'hydrogenscale' in i:
					inputFile.writelines('hydrogenscale   %s\n' %self.ts)
					
				elif 'xtcfreq' in i:
					inputFile.writelines('xtcfreq   %s\n' %str(savefreq))
					
				elif 'amber on' in i:#######################################
					if self.forcefield == 'charmm':
						inputFile.writelines('#amber on\n')
					if self.forcefield == 'amber':
						inputFile.writelines('amber on\n')

				elif 'coordinates' in i and not 'bincoordinates' in i:################################
					inputFile.writelines('coordinates     $structure.pdb\n')

				elif 'parmfile' in i:##############################
					if self.forcefield == 'charmm':
						inputFile.writelines('#parmfile\n')
					if self.forcefield == 'amber':
						inputFile.writelines('parmfile	%s.prmtop\n' %self.top)
					
				else:
					inputFile.writelines(i)
		inputFile.close()
