# Supplementary material for: Selective activation of Gαob by an adenosine A1 receptor agonist elicits analgesia without cardiorespiratory depression
Source: Nat Commun. 2022 Jul 18;13:4150. doi: 10.1038/s41467-022-31652-2 (PMC9293909; doi:10.1038/s41467-022-31652-2)
Supplement: Supplementary file 9 — Supplementary Data 2 [file 41467_2022_31652_MOESM9_ESM.zip › SuMD_NatComms/lib/centresListUpdate.py]

import os

def getThreeLists(LIG):
	hls = []
	#hblb = []
	lwb = []
	lwb2 = []
	lastFrame = False
	with open('HbondsLastFrame.tsv', 'r') as HBfile:
		for line in HBfile:
			if  line.startswith('#'):
				continue
			else:
				lastFrame=line.split()[0]

	HBfile.close()

	if lastFrame == False:
		return 	hls,  lwb, lwb2

	with open('HbondsLastFrame.tsv', 'r') as HBfile:
		for line in  HBfile:
			if line.split()[0] == lastFrame:
				if LIG in line:
					if line.split()[1] == 'hbls' or line.split()[1] == 'hblb' or line.split()[1] == 'hbss' or line.split()[1] == 'hbsb':
						if not LIG in line.split()[2]:
							entry = line.split()[2]
							entry = entry.split(':')[1:]
							if entry not in hls:
								hls.append(entry)
						elif not LIG in line.split()[3]:
							entry = line.split()[3]
							entry = entry.split(':')[1:]
							if entry not in hls:
								hls.append(entry)


					elif line.split()[1] == 'lwb':
						if not LIG in line.split()[2]:
							entry = line.split()[2]
							entry = entry.split(':')[1:]
							if entry not in lwb:
								lwb.append(entry)
						elif not LIG in line.split()[3]:
							entry = line.split()[3]
							entry = entry.split(':')[1:]
							if entry not in lwb:
								lwb.append(entry)						

					elif line.split()[1] == 'lwb2':
						if not LIG in line.split()[2]:
							entry = line.split()[2]
							entry = entry.split(':')[1:]
							if entry not in lwb2:
								lwb2.append(entry)
						elif not LIG in line.split()[3]:
							entry = line.split()[3]
							entry = entry.split(':')[1:]
							if entry not in lwb2:
								lwb2.append(entry)
	HBfile.close()
	return hls,  lwb, lwb2

############
def getVDWLists(lig):
	vdw = []
	lastFrame = False
	with open('vdwLastFrame.tsv', 'r') as HBfile:
		for line in HBfile:
			if  line.startswith('#'):
				continue
			else:
				lastFrame=line.split()[0]
	HBfile.close()

	if lastFrame == False:
		return  vdw

	with open('vdwLastFrame.tsv', 'r') as HBfile:
		for line in  HBfile:
			if line.split()[0] == lastFrame:
				if lig in line:
					if not lig in line.split()[2]:
						entry = line.split()[2]
						entry = entry.split(':')[1:]
						if entry not in vdw:
							vdw.append(entry)
					elif not lig in line.split()[3]:
						entry = line.split()[3]
						entry = entry.split(':')[1:]
						if entry not in vdw:
							vdw.append(entry)

	HBfile.close()
	return vdw	

#################################################
def FromListToList(TOPOLOGY, d):
	centres = []
	with open('%s.pdb' %TOPOLOGY, 'r') as pdb:
		for line in pdb:
			if line.startswith('ATOM'):
				for i, val in enumerate(d):
					if line.split()[3] == val[0] and line.split()[5] == val[1] and line.split()[2] == val[2]:
						centres.append(line.split()[1])
	pdb.close()
	return centres
								


###################################################
def getAtomsHbonds(OUTPUT_PREFIX, TOPOLOGY, LIG, n, trj):
	print('get_dynamic_contacts.py --topology %s.pdb --trajectory %s.xtc  --output HbondsLastFrame.tsv \
	--itypes hb  --hbond_cutoff_ang 60  --hbond_cutoff_dist 3.4 --sele "resname %s" --sele2 "protein"' %(TOPOLOGY, trj, LIG))
	os.system('get_dynamic_contacts.py --topology %s.pdb --trajectory %s.xtc  --output HbondsLastFrame.tsv \
	--itypes hb  --hbond_cutoff_ang 60  --hbond_cutoff_dist 3.4 --sele "resname %s" --sele2 "protein"' %(TOPOLOGY, trj, LIG))

	hls, lwb, lwb2 = getThreeLists(LIG)
	print(hls, lwb, lwb2)


	os.system('mv HbondsLastFrame.tsv HbondsLastFrame_%s.tsv' %str(n))
	os.system('mv HbondsLastFrame_%s.tsv colvars' %str(n))

	if len(hls) != 0:
		centres = FromListToList(TOPOLOGY, hls)
		return centres, hls
	elif len(hls) == 0 and len(lwb) != 0:
		centres = FromListToList(TOPOLOGY, lwb)
		return centres, lwb
	elif len(hls) == 0 and len(lwb) == 0 and len(lwb2) !=0:
		centres = FromListToList(TOPOLOGY, lwb2)
		return centres, lwb2
	elif len(hls) == 0 and len(lwb) == 0 and len(lwb2) ==0:
		centres = False
		return centres, False
		
#########################
def getAtomsvdW(OUTPUT_PREFIX, TOPOLOGY, LIG, n, trj):

	print('get_dynamic_contacts.py --topology %s.pdb --trajectory %s.xtc  --output vdwLastFrame.tsv  \
	--itypes vdw  --sele "resname %s" --sele2 "protein"' %(TOPOLOGY, trj, LIG))
	os.system('get_dynamic_contacts.py --topology %s.pdb --trajectory %s.xtc  --output vdwLastFrame.tsv \
	--itypes vdw  --sele "resname %s" --sele2 "protein"' %(TOPOLOGY, trj, LIG))

	vdw = getVDWLists(LIG)
	print(vdw)


	os.system('mv vdwLastFrame.tsv vdwLastFrame_%s.tsv' %str(n))
	os.system('mv vdwLastFrame_%s.tsv colvars' %str(n))

	if len(vdw) != 0:
		centres = FromListToList(TOPOLOGY, vdw)
		return centres, vdw

	else:
		centres = False
		return centres, False
