# Supplementary material for: Selective activation of Gαob by an adenosine A1 receptor agonist elicits analgesia without cardiorespiratory depression
Source: Nat Commun. 2022 Jul 18;13:4150. doi: 10.1038/s41467-022-31652-2 (PMC9293909; doi:10.1038/s41467-022-31652-2)
Supplement: Supplementary file 9 — Supplementary Data 2 [file 41467_2022_31652_MOESM9_ESM.zip › SuMD_NatComms/lib/suMetaD_cv1.py]

from timewindowdata import *
from timewindowCheck import *
from general_check_suMetaD import *
from general_check import *
from input_f import *
from miscellaneous import *
import os
import os.path
import glob


class suMetaD_simulation_CV1:


	def __init__(self, par):# add keywords here as introduced in settings file
		for k, v in par.items():
			setattr(self, k, v)

		self.FORCEFIELD, 
		self.TOPOLOGY
		self.PARAMETERS
		self.TIMEWINDOW
		self.TIMESTEP
		self.GPU_ID
		self.SLOPE
		self.OUTPUT_PREFIX
		self.FAILS
		self.CENTRES
		self.SAVEFREQ
		self.SPECIALKEY_CV
		self.RESTART
		self.sigma
		self.height
		self.pace
		self.biasfactor
		self.grid
		self.biasedCV_2
		self.centres_2
		self.SLOPE_2
		self.WRAP
				
	
	def sumetad_CV1_slope(self):

		centres=self.CENTRES
		atoms = centres.split(':')
		print(atoms)
		l = len(atoms) ### how many set of atoms have been defined?
		print(l)
		writePlumed(l, atoms, self.sigma, self.height, self.pace, self.biasfactor, self.grid)

		make_folders_1()
		bad = 0

		if self.RESTART == 'YES':
			slope, n = restartSimulation_cv1_SuMEtaD(self.FORCEFIELD, self.TOPOLOGY, self.PARAMETERS, self.TIMEWINDOW, self.TIMESTEP, self.OUTPUT_PREFIX, self.GPU_ID, self.CENTRES, self.SAVEFREQ, bad, self.WRAP)

		else:	
			n = 0
		fails = int(self.FAILS)
		
		while bad <= (fails):
			crazycheck()
			if n == 0 and bad == 0: # are we at the first checkpoint?
				slope  = first_check_cv1_SuMEtaD(self.FORCEFIELD, self.TOPOLOGY, self.PARAMETERS, self.TIMEWINDOW, self.TIMESTEP, n, self.OUTPUT_PREFIX, self.GPU_ID, self.CENTRES, self.SAVEFREQ, bad, self.WRAP)

			if self.SLOPE == 'NEGATIVE':

				if slope < 0.0:# productive trj
					slope, n, bad = continue_cv1_SuMetaD(self.FORCEFIELD, self.TOPOLOGY, self.PARAMETERS, self.TIMEWINDOW, self.TIMESTEP, n, self.OUTPUT_PREFIX, self.SAVEFREQ, self.GPU_ID, self.CENTRES, bad, self.WRAP)

				elif slope >= 0.0:# unproductive trj and we are at the first checkpoint
					bad = bad + 1

					if n == 0:
						slope = restart_first_check_SuMetaD(self.OUTPUT_PREFIX, n, self.GPU_ID, self.CENTRES, bad)

					else:
						slope = restart_cv1_SuMetaD(self.FORCEFIELD, self.OUTPUT_PREFIX, self.TOPOLOGY, self.PARAMETERS, self.TIMEWINDOW, self.TIMESTEP, n, self.SAVEFREQ, self.GPU_ID, self.CENTRES, bad, self.WRAP)

			elif self.SLOPE == 'POSITIVE':
				if slope > 0.0:
					slope, n, bad = continue_cv1_SuMetaD(self.FORCEFIELD, self.TOPOLOGY, self.PARAMETERS, self.TIMEWINDOW, self.TIMESTEP, n, self.OUTPUT_PREFIX, self.SAVEFREQ, self.GPU_ID, self.CENTRES, bad, self.WRAP)
					
				elif slope <= 0.0:
					bad = bad + 1

					if n == 0:
						slope = restart_first_check_SuMetaD(self.OUTPUT_PREFIX, n, self.GPU_ID, self.CENTRES, bad)
						
					else:
						slope = restart_cv1_SuMetaD(self.FORCEFIELD, self.OUTPUT_PREFIX, self.TOPOLOGY, self.PARAMETERS, self.TIMEWINDOW, self.TIMESTEP, n, self.SAVEFREQ, self.GPU_ID, self.CENTRES, bad, self.WRAP)

########################################################################				
class suMetaD_simulation_CV2:		
		


	def __init__(self, par):# add keywords here as introduced in settings file
		for k, v in par.items():
			setattr(self, k, v)

		self.FORCEFIELD, 
		self.TOPOLOGY
		self.PARAMETERS
		self.TIMEWINDOW
		self.TIMESTEP
		self.GPU_ID
		self.SLOPE
		self.OUTPUT_PREFIX
		self.FAILS
		self.CENTRES
		self.SAVEFREQ
		self.SPECIALKEY_CV
		self.RESTART
		self.sigma
		self.height
		self.pace
		self.biasfactor
		self.grid
		self.biasedCV_2
		self.centres_2
		self.SLOPE_2
		self.WRAP	

	def sumetad_CV2_slope(self):

		centres=self.CENTRES
		centres_2 = self.centres_2
		atoms = centres.split(':')
		atoms_2 = centres_2.split(':')
		biasedCV = self.biasedCV_2
		CVtoBias = biasedCV.split(':')
		if CVtoBias == atoms:
			CV_not_bias = atoms_2
		if  CVtoBias == atoms_2:
			CV_not_bias = atoms
		else:
			print("!!!!!! CHECK YOUR ATOM SPECIFICATION !!!!")

		print(atoms, atoms_2, "CV to be BIASED....:", CVtoBias, CV_not_bias,  "...INSTEAD NOT TO BE BIASED...")
		l = len(CVtoBias)
		l_2 = len(CV_not_bias) ### how many set of atoms have been defined?
		
		print(l, l_2)
		writePlumed(l, CVtoBias, self.sigma, self.height, self.pace, self.biasfactor, self.grid)

		make_folders_2()
		bad = 0

		if self.RESTART == 'YES':
			slope, slope_2, n = restartSimulation_cv2_SuMetaD(self.FORCEFIELD, self.TOPOLOGY, self.PARAMETERS, self.TIMEWINDOW, self.TIMESTEP, self.OUTPUT_PREFIX, self.SAVEFREQ, self.GPU_ID, bad, CVtoBias, CV_not_bias, self.WRAP, self.SPECIALKEY_CV)

		else:	
			n = 0
		fails = int(self.FAILS)
		
		while bad <= (fails):
			crazycheck()
			print(bad)
			if n == 0 and bad == 0: # are we at the first checkpoint?
				slope, slope_2 = first_check_cv2_SuMetaD(self.FORCEFIELD, self.TOPOLOGY, self.PARAMETERS, self.TIMEWINDOW, self.TIMESTEP, n, self.OUTPUT_PREFIX, self.SAVEFREQ, self.GPU_ID, bad, CVtoBias, l, self.sigma, self.height, self.pace, self.biasfactor, self.grid, CV_not_bias, self.WRAP, self.SPECIALKEY_CV)

			if self.SLOPE == 'NEGATIVE' and self.SLOPE_2 == 'NEGATIVE':

				if slope < 0.0 and slope_2 < 0.0:# productive trj
					slope, slope_2, n, bad = continue_cv2_SuMetaD(self.FORCEFIELD, self.TOPOLOGY, self.PARAMETERS, self.TIMEWINDOW, self.TIMESTEP, n, self.OUTPUT_PREFIX, self.SAVEFREQ, self.GPU_ID, bad, CVtoBias, l, self.sigma, self.height, self.pace, self.biasfactor, self.grid, CV_not_bias, self.WRAP, self.SPECIALKEY_CV)

				else: # slope >= 0.0:# unproductive trj and we are at the first checkpoint
					bad = bad + 1

					if n == 0:
						slope, slope_2 = restart_first_check_SuMetaD_cv2(self.TOPOLOGY, n, self.OUTPUT_PREFIX, self.GPU_ID, bad, CVtoBias, l, self.sigma, self.height, self.pace, self.biasfactor, self.grid, CV_not_bias, self.WRAP, self.SPECIALKEY_CV)

					else:
						slope, slope_2 = restart_cv2_SuMetaD(self.FORCEFIELD, self.TOPOLOGY, self.PARAMETERS, self.TIMEWINDOW, self.TIMESTEP, n, self.OUTPUT_PREFIX, self.SAVEFREQ, self.GPU_ID, bad, CVtoBias, l, self.sigma, self.height, self.pace, self.biasfactor, self.grid, CV_not_bias, self.WRAP, self.SPECIALKEY_CV)

			elif self.SLOPE == 'POSITIVE' and self.SLOPE_2 == 'POSITIVE':
				if slope > 0.0 and slope_2 > 0.0:
					slope, slope_2, n, bad = continue_cv2_SuMetaD(self.FORCEFIELD, self.TOPOLOGY, self.PARAMETERS, self.TIMEWINDOW, self.TIMESTEP, n, self.OUTPUT_PREFIX, self.SAVEFREQ, self.GPU_ID, bad, CVtoBias, l, self.sigma, self.height, self.pace, self.biasfactor, self.grid, CV_not_bias, self.WRAP, self.SPECIALKEY_CV)

				else: # slope <= 0.0:
					bad = bad + 1

					if n == 0:
						slope, slope_2 = restart_first_check_SuMetaD_cv2(self.TOPOLOGY, n, self.OUTPUT_PREFIX, self.GPU_ID, bad, CVtoBias, l, self.sigma, self.height, self.pace, self.biasfactor, self.grid, CV_not_bias, self.WRAP, self.SPECIALKEY_CV)
						
					else:
						slope, slope_2 = restart_cv2_SuMetaD(self.FORCEFIELD, self.TOPOLOGY, self.PARAMETERS, self.TIMEWINDOW, self.TIMESTEP, n, self.OUTPUT_PREFIX, self.SAVEFREQ, self.GPU_ID, bad, CVtoBias, l, self.sigma, self.height, self.pace, self.biasfactor, self.grid, CV_not_bias, self.WRAP, self.SPECIALKEY_CV)

			elif self.SLOPE == 'POSITIVE' and self.SLOPE_2 == 'NEGATIVE':
				if slope > 0.0 and slope_2 < 0.0:
					slope, slope_2, n, bad = continue_cv2_SuMetaD(self.FORCEFIELD, self.TOPOLOGY, self.PARAMETERS, self.TIMEWINDOW, self.TIMESTEP, n, self.OUTPUT_PREFIX, self.SAVEFREQ, self.GPU_ID, bad, CVtoBias, l, self.sigma, self.height, self.pace, self.biasfactor, self.grid, CV_not_bias, self.WRAP, self.SPECIALKEY_CV)
					
				else: # slope >= 0.0:# unproductive trj and we are at the first checkpoint
					bad = bad + 1

					if n == 0:
						slope, slope_2 = restart_first_check_SuMetaD_cv2(self.TOPOLOGY, n, self.OUTPUT_PREFIX, self.GPU_ID, bad, CVtoBias, l, self.sigma, self.height, self.pace, self.biasfactor, self.grid, CV_not_bias, self.WRAP, self.SPECIALKEY_CV)

					else:
						slope, slope_2 = restart_cv2_SuMetaD(self.FORCEFIELD, self.TOPOLOGY, self.PARAMETERS, self.TIMEWINDOW, self.TIMESTEP, n, self.OUTPUT_PREFIX, self.SAVEFREQ, self.GPU_ID, bad, CVtoBias, l, self.sigma, self.height, self.pace, self.biasfactor, self.grid, CV_not_bias, self.WRAP, self.SPECIALKEY_CV)

			elif self.SLOPE == 'NEGATIVE' and self.SLOPE_2 == 'POSITIVE':
				if slope > 0.0 and slope_2 < 0.0:
					slope, slope_2, n, bad = continue_cv2_SuMetaD(self.FORCEFIELD, self.TOPOLOGY, self.PARAMETERS, self.TIMEWINDOW, self.TIMESTEP, n, self.OUTPUT_PREFIX, self.SAVEFREQ, self.GPU_ID, bad, CVtoBias, l, self.sigma, self.height, self.pace, self.biasfactor, self.grid, CV_not_bias, self.WRAP, self.SPECIALKEY_CV)
	
				else: # slope >= 0.0:# unproductive trj and we are at the first checkpoint
					bad = bad + 1

					if n == 0:
						slope, slope_2 = restart_first_check_SuMetaD_cv2(self.TOPOLOGY, n, self.OUTPUT_PREFIX, self.GPU_ID, bad, CVtoBias, l, self.sigma, self.height, self.pace, self.biasfactor, self.grid, CV_not_bias, self.WRAP, self.SPECIALKEY_CV)
					
					else:
						slope, slope_2 = restart_cv2_SuMetaD(self.FORCEFIELD, self.TOPOLOGY, self.PARAMETERS, self.TIMEWINDOW, self.TIMESTEP, n, self.OUTPUT_PREFIX, self.SAVEFREQ, self.GPU_ID, bad, CVtoBias, l, self.sigma, self.height, self.pace, self.biasfactor, self.grid, CV_not_bias, self.WRAP, self.SPECIALKEY_CV)


#########################################################################


	def sumetad_CV2_slope_one_usupervised(self):

		centres=self.CENTRES
		centres_2 = self.centres_2
		atoms = centres.split(':')
		atoms_2 = centres_2.split(':')
		biasedCV = self.biasedCV_2
		CVtoBias = biasedCV.split(':')
		if CVtoBias == atoms:
			CV_not_bias = atoms_2
		if  CVtoBias == atoms_2:
			CV_not_bias = atoms
		else:
			print("!!!!!! CHECK YOUR ATOM SPECIFICATION !!!!")

		print(atoms, atoms_2, "CV to be BIASED....:", CVtoBias, CV_not_bias,  "...INSTEAD NOT TO BE BIASED...")
		l = len(CVtoBias)
		l_2 = len(CV_not_bias) ### how many set of atoms have been defined?

		print(l, l_2)
		writePlumed(l, CVtoBias, self.sigma, self.height, self.pace, self.biasfactor, self.grid)

		make_folders_2()
		bad = 0

		if self.RESTART == 'YES':
			slope, slope_2, n = restartSimulation_cv2_SuMetaD(self.FORCEFIELD, self.TOPOLOGY, self.PARAMETERS, self.TIMEWINDOW, self.TIMESTEP, self.OUTPUT_PREFIX, self.SAVEFREQ, self.GPU_ID, bad, CVtoBias, CV_not_bias, self.WRAP, self.SPECIALKEY_CV)
		else:
			n = 0
		fails = int(self.FAILS)

		while bad <= (fails):
			crazycheck()
			if n == 0 and bad == 0: # are we at the first checkpoint?
				slope, slope_2 = first_check_cv2_SuMetaD(self.FORCEFIELD, self.TOPOLOGY, self.PARAMETERS, self.TIMEWINDOW, self.TIMESTEP, n, self.OUTPUT_PREFIX, self.SAVEFREQ, self.GPU_ID, bad, CVtoBias, l, self.sigma, self.height, self.pace, self.biasfactor, self.grid, CV_not_bias, self.WRAP, self.SPECIALKEY_CV)

			if self.SLOPE == 'NEGATIVE' and self.SLOPE_2 == 'UNSUPERVISED':

				if slope_2 < 0.0: #and slope_2 < 0.0:# productive trj
					slope, slope_2, n, bad = continue_cv2_SuMetaD(self.FORCEFIELD, self.TOPOLOGY, self.PARAMETERS, self.TIMEWINDOW, self.TIMESTEP, n, self.OUTPUT_PREFIX, self.SAVEFREQ, self.GPU_ID, bad, CVtoBias, l, self.sigma, self.height, self.pace, self.biasfactor, self.grid, CV_not_bias, self.WRAP, self.SPECIALKEY_CV)

				else: # slope >= 0.0:# unproductive trj and we are at the first checkpoint
					bad = bad + 1
					if n == 0:
						slope, slope_2 = restart_first_check_SuMetaD_cv2(self.TOPOLOGY, n, self.OUTPUT_PREFIX, self.GPU_ID, bad, CVtoBias, l, self.sigma, self.height, self.pace, self.biasfactor, self.grid, CV_not_bias, self.WRAP, self.SPECIALKEY_CV)

					else:	
						slope, slope_2 = restart_cv2_SuMetaD(self.FORCEFIELD, self.TOPOLOGY, self.PARAMETERS, self.TIMEWINDOW, self.TIMESTEP, n, self.OUTPUT_PREFIX, self.SAVEFREQ, self.GPU_ID, bad, CVtoBias, l, self.sigma, self.height, self.pace, self.biasfactor, self.grid, CV_not_bias, self.WRAP, self.SPECIALKEY_CV)


			if self.SLOPE == 'POSITIVE' and self.SLOPE_2 == 'UNSUPERVISED':

				if slope_2 >= 0.0: #and slope_2 < 0.0:# productive trj
					slope, slope_2, n, bad = continue_cv2_SuMetaD(self.FORCEFIELD, self.TOPOLOGY, self.PARAMETERS, self.TIMEWINDOW, self.TIMESTEP, n, self.OUTPUT_PREFIX, self.SAVEFREQ, self.GPU_ID, bad, CVtoBias, l, self.sigma, self.height, self.pace, self.biasfactor, self.grid, CV_not_bias, self.WRAP, self.SPECIALKEY_CV)

				else: # slope >= 0.0:# unproductive trj and we are at the first checkpoint
					bad = bad + 1
					if n == 0:
						slope, slope_2 = restart_first_check_SuMetaD_cv2(self.TOPOLOGY, n, self.OUTPUT_PREFIX, self.GPU_ID, bad, CVtoBias, l, self.sigma, self.height, self.pace, self.biasfactor, self.grid, CV_not_bias, self.WRAP, self.SPECIALKEY_CV)

					else:
						slope, slope_2 = restart_cv2_SuMetaD(self.FORCEFIELD, self.TOPOLOGY, self.PARAMETERS, self.TIMEWINDOW, self.TIMESTEP, n, self.OUTPUT_PREFIX, self.SAVEFREQ, self.GPU_ID, bad, CVtoBias, l, self.sigma, self.height, self.pace, self.biasfactor, self.grid, CV_not_bias, self.WRAP, self.SPECIALKEY_CV)
