# Supplementary material for: Selective activation of Gαob by an adenosine A1 receptor agonist elicits analgesia without cardiorespiratory depression
Source: Nat Commun. 2022 Jul 18;13:4150. doi: 10.1038/s41467-022-31652-2 (PMC9293909; doi:10.1038/s41467-022-31652-2)
Supplement: Supplementary file 9 — Supplementary Data 2 [file 41467_2022_31652_MOESM9_ESM.zip › SuMD_NatComms/lib/special_cv.py]

import os

def set_watercoord_plumed_input(a_group_1,TOPOLOGY,output,n):
        pdb = TOPOLOGY+'.pdb'
        c = 0
        waterlist = []
        with open(pdb, "r") as f:
                for line in f:
                        if 'ATOM' or 'HETATM' in line:
                                c += 1
                        if 'TIP3' and 'OH2' in line:
                                waterlist.append(str(c))
        f.close()
        waters = ','.join(waterlist)

        plumed = open('plumed.dat', 'w')
        plumed.writelines('c: COORDINATION GROUPA=%s GROUPB=%s R_0=0.25 NLIST NL_CUTOFF=0.5 NL_STRIDE=1\n' %(a_group_1, waters))
        plumed.writelines('PRINT ARG=c STRIDE=1  FILE=colvar FMT=%8.4f\n')
        plumed.close()
        #os.system('plumed driver --plumed plumed.dat --mf_xtc %s_%s_wrap.xtc --trajectory-stride 1 --timestep 1' %(output,str(n)))
        os.system('plumed driver --plumed plumed.dat --mf_xtc %s_%s.xtc --trajectory-stride 1 --timestep 1' %(output,str(n)))

############################################
def set_watercoord_plumed_input_2(a_group_1,a_group_2, TOPOLOGY, output, n):
        pdb = TOPOLOGY+'.pdb'
        c = 0
        waterlist = []
        with open(pdb, "r") as f:
                for line in f:
                        if 'ATOM' or 'HETATM' in line:
                                c += 1
                        if 'TIP3' and 'OH2' in line:
                                waterlist.append(str(c))
        f.close()
        waters = ','.join(waterlist)

        plumed = open('plumed.dat', 'w')
        plumed.writelines('c1: CENTER ATOMS=%s\n' %a_group_1) 
        plumed.writelines('c2: CENTER ATOMS=%s\n' %a_group_2)		
        plumed.writelines('distance: DISTANCE ATOMS=c1,c2  NOPBC\n')
        plumed.writelines('c: COORDINATION GROUPA=%s GROUPB=%s R_0=0.25 NLIST NL_CUTOFF=0.5 NL_STRIDE=1\n' %(a_group_1, waters))
        plumed.writelines('PRINT ARG=distance,c STRIDE=1  FILE=colvar FMT=%8.4f\n')
        plumed.close()
        #os.system('plumed driver --plumed plumed.dat --mf_xtc %s_%s_wrap.xtc --trajectory-stride 1 --timestep 1' %(output,str(n)))
        os.system('plumed driver --plumed plumed.dat --mf_xtc %s_%s.xtc --trajectory-stride 1 --timestep 1' %(output,str(n)))

##############################################
def set_watercoord_plumed_input_2_distance(a_group_1,a_group_2, group_3, TOPOLOGY, output, n):
        pdb = TOPOLOGY+'.pdb'
        c = 0
        waterlist = []
        with open(pdb, "r") as f:
                for line in f:
                        if 'ATOM' or 'HETATM' in line:
                                c += 1
                        if 'TIP3' and 'OH2' in line:
                                waterlist.append(str(c))
        f.close()
        waters = ','.join(waterlist)

        plumed = open('plumed.dat', 'w')
        plumed.writelines('c1: CENTER ATOMS=%s\n' %a_group_1) 
        plumed.writelines('c2: CENTER ATOMS=%s\n' %a_group_2)		
        plumed.writelines('distance: DISTANCE ATOMS=c1,c2  NOPBC\n')
        plumed.writelines('c: COORDINATION GROUPA=%s GROUPB=%s R_0=0.35 NLIST NL_CUTOFF=0.5 NL_STRIDE=1\n' %(group_3, waters))
        plumed.writelines('PRINT ARG=distance,c STRIDE=1  FILE=colvar FMT=%8.4f\n')
        plumed.close()
        #os.system('plumed driver --plumed plumed.dat --mf_xtc %s_%s_wrap.xtc --trajectory-stride 1 --timestep 1' %(output,str(n)))
        os.system('plumed driver --plumed plumed.dat --mf_xtc %s_%s.xtc --trajectory-stride 1 --timestep 1' %(output,str(n)))
