# Supplementary material for: Selective activation of Gαob by an adenosine A1 receptor agonist elicits analgesia without cardiorespiratory depression
Source: Nat Commun. 2022 Jul 18;13:4150. doi: 10.1038/s41467-022-31652-2 (PMC9293909; doi:10.1038/s41467-022-31652-2)
Supplement: Supplementary file 9 — Supplementary Data 2 [file 41467_2022_31652_MOESM9_ESM.zip › SuMD_NatComms/lib/suMD_cv1_unbinding.py]

from timewindowdata import *
from timewindowCheck import *
from general_check_unbinding import *
from input_f import *
from miscellaneous_unbinding import *
from centresListUpdate import *
import os
import os.path
import glob


##################################################################################
class suMD_simulation_CV1_unbinding:


	def __init__(self, par):#
		for k, v in par.items():
			setattr(self, k, v)

		self.FORCEFIELD, 
		self.TOPOLOGY
		self.PARAMETERS
		self.TIMEWINDOW
		self.TIMESTEP
		self.GPU_ID
		self.SLOPE
		self.OUTPUT_PREFIX
		self.FAILS
		self.CENTRES
		self.RESTART
		self.SLOPE_2
		self.SAVEFREQ
		self.SPECIALKEY_CV
		self.WRAP
		self.SCALE_D # special for unbing water
		self.SCALE_T # special for unbindinmg wat
		self.LIG		

####
	def sumd_CV1_slope_unbinding(self):
		make_folders()
		bad = 0

		if self.RESTART == 'YES':
			
			list_distances = self.SCALE_D
			d_1 = float(list_distances.split(':')[0])
			d_2 = float(list_distances.split(':')[1])
			d_3 = float(list_distances.split(':')[2])
			list_MT = self.SCALE_T
			MT1 = int(list_MT.split(':')[0])
			MT2 = int(list_MT.split(':')[1])
			MT3 = int(list_MT.split(':')[2])

			with open('D_0.dat', "r") as df:
				for line in df:
					d_0 = float(line.split()[0])
			df.close()

			with open('ultimate_r.dat', "r") as df:
				for line in df:
					lastR = float(line.split()[0])
			df.close()
			m = (len(glob.glob('./trajectories/*')) - 1)
			TRJ = './trajectories/'+self.OUTPUT_PREFIX+'_'+str(m)

			if (d_0 <= lastR and lastR < d_0 + d_1) or (lastR < d_0): 
				slope, n, r = restartSimulation_cv1(self.FORCEFIELD, self.TOPOLOGY, self.PARAMETERS, self.TIMEWINDOW, self.TIMESTEP, self.OUTPUT_PREFIX, self.SAVEFREQ, 
				self.GPU_ID, self.CENTRES,  bad, self.SPECIALKEY_CV, self.WRAP, scale_T=1)
				
			elif d_0 + d_1 <= lastR < d_0 + d_2:
				slope,  n, r = restartSimulation_cv1(self.FORCEFIELD, self.TOPOLOGY, self.PARAMETERS, self.TIMEWINDOW, self.TIMESTEP, self.OUTPUT_PREFIX, self.SAVEFREQ, 
				self.GPU_ID, self.CENTRES, bad, self.SPECIALKEY_CV, self.WRAP, scale_T=MT1)

			elif d_0 + d_2 <= lastR < d_0 + d_3:
				slope,  n, r = restartSimulation_cv1(self.FORCEFIELD, self.TOPOLOGY, self.PARAMETERS, self.TIMEWINDOW, self.TIMESTEP, self.OUTPUT_PREFIX, self.SAVEFREQ, 
				self.GPU_ID, self.CENTRES,  bad, self.SPECIALKEY_CV, self.WRAP, scale_T=MT2)

			elif lastR >= d_3:
				slope, n, r = restartSimulation_cv1(self.FORCEFIELD, self.TOPOLOGY, self.PARAMETERS, self.TIMEWINDOW, self.TIMESTEP, self.OUTPUT_PREFIX, self.SAVEFREQ, 
				self.GPU_ID, self.CENTRES, bad, self.SPECIALKEY_CV, self.WRAP, scale_T=MT3)

		else:	
			n = 0

		fails = int(self.FAILS)
		while bad <= (fails):
			crazycheck(n)
			if n == 0 and bad == 0: # are we at the first checkpoint?
				#print(self.CENTRES)
				#quit()
				slope, d_0  = first_check_cv1(self.FORCEFIELD, self.TOPOLOGY, self.PARAMETERS, self.TIMEWINDOW, self.TIMESTEP, n,
				self.OUTPUT_PREFIX, self.SAVEFREQ, self.GPU_ID, self.CENTRES, bad, self.SPECIALKEY_CV, self.WRAP)
				os.system("echo '%s' > D_0.dat" %str(d_0))
				os.system("echo '%s' > ultimate_r.dat" %str(d_0))
				r = d_0
				print("$$$$$$$$$$&&&&&&&&&&&&&&&&&&&&&&&",type(r))
				bad = 1

			else:
				last_pr = grabLastProdr()

				list_distances = self.SCALE_D
				d_1 = float(list_distances.split(':')[0])
				d_2 = float(list_distances.split(':')[1])
				d_3 = float(list_distances.split(':')[2])
				list_MT = self.SCALE_T
				MT1 = int(list_MT.split(':')[0])
				MT2 = int(list_MT.split(':')[1])
				MT3 = int(list_MT.split(':')[2])
				
				if r >= last_pr or slope >= 0.0:# productive trj
					os.system("echo '%s' > ultimate_r.dat" %str(r))	
					trj='%s_%s' %(self.OUTPUT_PREFIX, str(n))			
					center_vdW, atomInter = getAtomsvdW(self.OUTPUT_PREFIX, self.TOPOLOGY, self.LIG, n, trj)					
					if center_vdW == False:
						check_kill_process()
						copy_files(self.OUTPUT_PREFIX, n)

					else:
						if (d_0 <= r and r < d_0 + d_1) or (r < d_0):
							slope,  n, bad, r = continue_cv1(self.FORCEFIELD, self.TOPOLOGY, self.PARAMETERS, self.TIMEWINDOW, self.TIMESTEP, n, 
							self.OUTPUT_PREFIX, self.SAVEFREQ, self.GPU_ID, self.CENTRES,  bad, self.SPECIALKEY_CV, self.WRAP,)
						
						elif d_0 + d_1 <= r < d_0 + d_2:
							slope,  n, bad, r = continue_cv1(self.FORCEFIELD, self.TOPOLOGY, self.PARAMETERS, self.TIMEWINDOW, self.TIMESTEP, n, 
							self.OUTPUT_PREFIX, self.SAVEFREQ, self.GPU_ID, self.CENTRES,  bad, self.SPECIALKEY_CV, self.WRAP, scale_T=MT1)
						
						elif d_0 + d_2 <= r < d_0 + d_3:
							slope,  n, bad, r = continue_cv1(self.FORCEFIELD, self.TOPOLOGY, self.PARAMETERS, self.TIMEWINDOW, self.TIMESTEP, n, 
							self.OUTPUT_PREFIX, self.SAVEFREQ, self.GPU_ID, self.CENTRES, bad, self.SPECIALKEY_CV, self.WRAP,  scale_T=MT2)
						
						elif r >= d_3:
							slope,  n, bad, r = continue_cv1(self.FORCEFIELD, self.TOPOLOGY, self.PARAMETERS, self.TIMEWINDOW, self.TIMESTEP, n, 
							self.OUTPUT_PREFIX, self.SAVEFREQ, self.GPU_ID, self.CENTRES,  bad, self.SPECIALKEY_CV, self.WRAP,  scale_T=MT3)										


				else: # slope <= 0.0:
					bad = bad + 1

					if n == 0:
						if (d_0 <= r and r < d_0 + d_1) or (r < d_0):						
							slope, r = restart_first_check_cv1(self.OUTPUT_PREFIX, n, self.GPU_ID, self.CENTRES,  bad,self.SPECIALKEY_CV, self.TOPOLOGY)
						elif d_0 + d_1 <= r < d_0 + d_2:
							slope,  r = restart_first_check_cv1(self.OUTPUT_PREFIX, n, self.GPU_ID, self.CENTRES, bad,self.SPECIALKEY_CV, self.TOPOLOGY, scale_T=MT1)
						elif d_0 + d_2 <= r < d_0 + d_3:
							slope,  r = restart_first_check_cv1(self.OUTPUT_PREFIX, n, self.GPU_ID, self.CENTRES,  bad,self.SPECIALKEY_CV, self.TOPOLOGY, scale_T=MT2)
						elif r >= d_3:
							slope, r = restart_first_check_cv1(self.OUTPUT_PREFIX, n, self.GPU_ID, self.CENTRES,  bad,self.SPECIALKEY_CV, self.TOPOLOGY, scale_T=MT3)
					
					else:
						if (d_0 <= r and r < d_0 + d_1) or (r < d_0):
							slope,  r = restart_cv1(self.FORCEFIELD, self.OUTPUT_PREFIX, self.TOPOLOGY, self.PARAMETERS, self.TIMEWINDOW, self.TIMESTEP, n, self.SAVEFREQ,
							self.GPU_ID, self.CENTRES,  bad, self.SPECIALKEY_CV, self.WRAP)
						elif d_0 + d_1 <= r < d_0 + d_2:
							slope,  r = restart_cv1(self.FORCEFIELD, self.OUTPUT_PREFIX, self.TOPOLOGY, self.PARAMETERS, self.TIMEWINDOW, self.TIMESTEP, n, self.SAVEFREQ,
							self.GPU_ID, self.CENTRES,  bad, self.SPECIALKEY_CV, self.WRAP,  scale_T=MT1)
						elif d_0 + d_2 <= r < d_0 + d_3:
							slope,  r = restart_cv1(self.FORCEFIELD, self.OUTPUT_PREFIX, self.TOPOLOGY, self.PARAMETERS, self.TIMEWINDOW, self.TIMESTEP, n, self.SAVEFREQ,
							self.GPU_ID, self.CENTRES,  bad, self.SPECIALKEY_CV, self.WRAP, scale_T=MT2)						
						elif r >= d_3:
							slope, r = restart_cv1(self.FORCEFIELD, self.OUTPUT_PREFIX, self.TOPOLOGY, self.PARAMETERS, self.TIMEWINDOW, self.TIMESTEP, n, self.SAVEFREQ,
							self.GPU_ID, self.CENTRES, bad, self.SPECIALKEY_CV, self.WRAP,  scale_T=MT3)


'''
#############################################################################
	def sumd_CV2_slope_unb(self):
		#print('GOING TO ADD IN THE INPUT FILES :', self.TOPOLOGY, self.PARAMETERS, self.TIMEWINDOW, self.TIMESTEP)
		make_folders()
		bad = 0

		if self.RESTART == 'YES':

			list_distances = self.SCALE_D
			d_1 = float(list_distances.split(':')[0])
			d_2 = float(list_distances.split(':')[1])
			d_3 = float(list_distances.split(':')[2])
			list_MT = self.SCALE_T
			MT1 = int(list_MT.split(':')[0])
			MT2 = int(list_MT.split(':')[1])
			MT3 = int(list_MT.split(':')[2])

			with open('D_0.dat', "r") as df:
				for line in df:
					d_0 = float(line.split()[0])
			df.close()

			with open('ultimate_r.dat', "r") as df:
				for line in df:
					lastR = float(line.split()[0])
			df.close()
			m = (len(glob.glob('./trajectories/*')) - 1)
			TRJ = './trajectories/'+self.OUTPUT_PREFIX
			self.CENTRES, atomInter = getAtomsHbonds(self.OUTPUT_PREFIX, self.TOPOLOGY, self.LIG, m, TRJ)
			if atomInter == False and self.CENTRES == False:
				self.CENTRES, atomInter = getAtomsvdW(self.OUTPUT_PREFIX, self.TOPOLOGY, self.LIG, m, TRJ)			

			if (d_0 <= lastR and lastR < d_0 + d_1) or (lastR < d_0): 
				slope, slope_2, n, r = restartSimulation_cv2(self.FORCEFIELD, self.TOPOLOGY, self.PARAMETERS, self.TIMEWINDOW, self.TIMESTEP, self.OUTPUT_PREFIX, self.SAVEFREQ, 
				self.GPU_ID, self.CENTRES, self.centres_2, bad, self.SPECIALKEY_CV, atomInter, self.WRAP)
				
			elif d_0 + d_1 <= lastR < d_0 + d_2:
				slope, slope_2, n, r = restartSimulation_cv2(self.FORCEFIELD, self.TOPOLOGY, self.PARAMETERS, self.TIMEWINDOW, self.TIMESTEP, self.OUTPUT_PREFIX, self.SAVEFREQ, 
				self.GPU_ID, self.CENTRES, self.centres_2, bad, self.SPECIALKEY_CV, self.WRAP, atomInter, scale_T=MT1)

			elif d_0 + d_2 <= lastR < d_0 + d_3:
				slope, slope_2, n, r = restartSimulation_cv2(self.FORCEFIELD, self.TOPOLOGY, self.PARAMETERS, self.TIMEWINDOW, self.TIMESTEP, self.OUTPUT_PREFIX, self.SAVEFREQ, 
				self.GPU_ID, self.CENTRES, self.centres_2, bad, self.SPECIALKEY_CV, self.WRAP, atomInter, scale_T=MT2)

			elif lastR >= d_3:
				slope, slope_2, n, r = restartSimulation_cv2(self.FORCEFIELD, self.TOPOLOGY, self.PARAMETERS, self.TIMEWINDOW, self.TIMESTEP, self.OUTPUT_PREFIX, self.SAVEFREQ, 
				self.GPU_ID, self.CENTRES, self.centres_2, bad, self.SPECIALKEY_CV, self.WRAP, atomInter, scale_T=MT3)								

		else:	
			n = 0

		fails = int(self.FAILS)
		while bad <= (fails):
			if n > 1:
				crazycheck(n)
			if n == 0 and bad == 0: # are we at the first checkpoint? TIMEWINDOW is the original one
	
				slope, slope_2, d_0 = first_check_cv2(self.FORCEFIELD, self.TOPOLOGY, self.PARAMETERS, self.TIMEWINDOW, self.TIMESTEP, n, self.OUTPUT_PREFIX, self.SAVEFREQ, 
				self.GPU_ID, self.CENTRES, self.centres_2, bad,self.SPECIALKEY_CV, self.WRAP)
				os.system("echo '%s' > D_0.dat" %str(d_0))
				os.system("echo '%s' > ultimate_r.dat" %str(d_0))
				r = d_0
				print("$$$$$$$$$$&&&&&&&&&&&&&&&&&&&&&&&",type(r))
				bad = 1


			else:
				last_pr = grabLastProdr()

				list_distances = self.SCALE_D
				d_1 = float(list_distances.split(':')[0])
				d_2 = float(list_distances.split(':')[1])
				d_3 = float(list_distances.split(':')[2])
				list_MT = self.SCALE_T
				MT1 = int(list_MT.split(':')[0])
				MT2 = int(list_MT.split(':')[1])
				MT3 = int(list_MT.split(':')[2])
				
				if r >= last_pr or (slope >= 0.0 and slope_2 >= 0.0):# productive trj
					os.system("echo '%s' > ultimate_r.dat" %str(r))
					trj = '%s_%s' %(self.OUTPUT_PREFIX, str(n))
					self.CENTRES, atomInter = getAtomsHbonds(self.OUTPUT_PREFIX, self.TOPOLOGY, self.LIG, n, trj)
					if atomInter == False and self.CENTRES == False:
						self.CENTRES, atomInter = getAtomsvdW(self.OUTPUT_PREFIX, self.TOPOLOGY, self.LIG, n, trj)					
					if self.CENTRES == False:
						check_kill_process()
					else:
						if (d_0 <= r and r < d_0 + d_1) or (r < d_0):
							slope, slope_2, n, bad, r = continue_cv2(self.FORCEFIELD, self.TOPOLOGY, self.PARAMETERS, self.TIMEWINDOW, self.TIMESTEP, n, 
							self.OUTPUT_PREFIX, self.SAVEFREQ, self.GPU_ID, self.CENTRES, self.centres_2, bad, self.SPECIALKEY_CV, self.WRAP, atomInter)
						
						elif d_0 + d_1 <= r < d_0 + d_2:
							slope, slope_2, n, bad, r = continue_cv2(self.FORCEFIELD, self.TOPOLOGY, self.PARAMETERS, self.TIMEWINDOW, self.TIMESTEP, n, 
							self.OUTPUT_PREFIX, self.SAVEFREQ, self.GPU_ID, self.CENTRES, self.centres_2, bad, self.SPECIALKEY_CV, self.WRAP, atomInter, scale_T=MT1)
						
						elif d_0 + d_2 <= r < d_0 + d_3:
							slope, slope_2, n, bad, r = continue_cv2(self.FORCEFIELD, self.TOPOLOGY, self.PARAMETERS, self.TIMEWINDOW, self.TIMESTEP, n, 
							self.OUTPUT_PREFIX, self.SAVEFREQ, self.GPU_ID, self.CENTRES, self.centres_2, bad, self.SPECIALKEY_CV, self.WRAP, atomInter, scale_T=MT2)
						
						elif r >= d_3:
							slope, slope_2, n, bad, r = continue_cv2(self.FORCEFIELD, self.TOPOLOGY, self.PARAMETERS, self.TIMEWINDOW, self.TIMESTEP, n, 
							self.OUTPUT_PREFIX, self.SAVEFREQ, self.GPU_ID, self.CENTRES, self.centres_2, bad, self.SPECIALKEY_CV, self.WRAP, atomInter, scale_T=MT3)										

				else: # slope <= 0.0:
					bad = bad + 1

					if n == 0:
						if (d_0 <= r and r < d_0 + d_1) or (r < d_0):						
							slope, slope_2, r = restart_first_check_cv2(self.OUTPUT_PREFIX, n, self.GPU_ID, self.CENTRES, self.centres_2, bad,self.SPECIALKEY_CV, self.TOPOLOGY)
						elif d_0 + d_1 <= r < d_0 + d_2:
							slope, slope_2, r = restart_first_check_cv2(self.OUTPUT_PREFIX, n, self.GPU_ID, self.CENTRES, self.centres_2, bad,self.SPECIALKEY_CV, self.TOPOLOGY, scale_T=MT1)
						elif d_0 + d_2 <= r < d_0 + d_3:
							slope, slope_2, r = restart_first_check_cv2(self.OUTPUT_PREFIX, n, self.GPU_ID, self.CENTRES, self.centres_2, bad,self.SPECIALKEY_CV, self.TOPOLOGY, scale_T=MT2)
						elif r >= d_3:
							slope, slope_2, r = restart_first_check_cv2(self.OUTPUT_PREFIX, n, self.GPU_ID, self.CENTRES, self.centres_2, bad,self.SPECIALKEY_CV, self.TOPOLOGY, scale_T=MT3)
						
					else:
						if (d_0 <= r and r < d_0 + d_1) or (r < d_0):
							slope, slope_2, r = restart_cv2(self.FORCEFIELD, self.OUTPUT_PREFIX, self.TOPOLOGY, self.PARAMETERS, self.TIMEWINDOW, self.TIMESTEP, n, self.SAVEFREQ,
							self.GPU_ID, self.CENTRES, self.centres_2, bad, self.SPECIALKEY_CV, self.WRAP, atomInter)
						elif d_0 + d_1 <= r < d_0 + d_2:
							slope, slope_2, r = restart_cv2(self.FORCEFIELD, self.OUTPUT_PREFIX, self.TOPOLOGY, self.PARAMETERS, self.TIMEWINDOW, self.TIMESTEP, n, self.SAVEFREQ,
							self.GPU_ID, self.CENTRES, self.centres_2, bad, self.SPECIALKEY_CV, self.WRAP, atomInter, scale_T=MT1)
						elif d_0 + d_2 <= r < d_0 + d_3:
							slope, slope_2, r = restart_cv2(self.FORCEFIELD, self.OUTPUT_PREFIX, self.TOPOLOGY, self.PARAMETERS, self.TIMEWINDOW, self.TIMESTEP, n, self.SAVEFREQ,
							self.GPU_ID, self.CENTRES, self.centres_2, bad, self.SPECIALKEY_CV, self.WRAP, atomInter, scale_T=MT2)						
						elif r >= d_3:
							slope, slope_2, r = restart_cv2(self.FORCEFIELD, self.OUTPUT_PREFIX, self.TOPOLOGY, self.PARAMETERS, self.TIMEWINDOW, self.TIMESTEP, n, self.SAVEFREQ,
							self.GPU_ID, self.CENTRES, self.centres_2, bad, self.SPECIALKEY_CV, self.WRAP, atomInter, scale_T=MT3)


'''
#############################################################################
#############################################################################


class suMD_simulation_CV2_unbinding:


	def __init__(self, par):# add keywords here as introduced in settings file
		for k, v in par.items():
			setattr(self, k, v)

		self.FORCEFIELD, 
		self.TOPOLOGY
		self.PARAMETERS
		self.TIMEWINDOW
		self.TIMESTEP
		self.GPU_ID
		self.SLOPE
		self.OUTPUT_PREFIX
		self.FAILS
		self.CENTRES
		self.RESTART
		self.centres_2
		self.SLOPE_2
		self.SAVEFREQ
		self.SPECIALKEY_CV
		self.WRAP
		self.SCALE_D # special for unbing water
		self.SCALE_T # special for unbindinmg wat
		self.LIG		
		
##############
	def sumd_CV2_slope_unbinding(self):
		#print('GOING TO ADD IN THE INPUT FILES :', self.TOPOLOGY, self.PARAMETERS, self.TIMEWINDOW, self.TIMESTEP)
		make_folders()
		bad = 0

		if self.RESTART == 'YES':

			list_distances = self.SCALE_D
			d_1 = float(list_distances.split(':')[0])
			d_2 = float(list_distances.split(':')[1])
			d_3 = float(list_distances.split(':')[2])
			list_MT = self.SCALE_T
			MT1 = int(list_MT.split(':')[0])
			MT2 = int(list_MT.split(':')[1])
			MT3 = int(list_MT.split(':')[2])

			with open('D_0.dat', "r") as df:
				for line in df:
					d_0 = float(line.split()[0])
			df.close()

			with open('ultimate_r.dat', "r") as df:
				for line in df:
					lastR = float(line.split()[0])
			df.close()
			m = (len(glob.glob('./trajectories/*')) - 1)
			TRJ = './trajectories/'+self.OUTPUT_PREFIX+'_'+str(m)
			self.CENTRES, atomInter = getAtomsHbonds(self.OUTPUT_PREFIX, self.TOPOLOGY, self.LIG, m, TRJ)
			if atomInter == False and self.CENTRES == False:
				self.CENTRES, atomInter = getAtomsvdW(self.OUTPUT_PREFIX, self.TOPOLOGY, self.LIG, m, TRJ)			

			if (d_0 <= lastR and lastR < d_0 + d_1) or (lastR < d_0): 
				slope, slope_2, n, r = restartSimulation_cv2(self.FORCEFIELD, self.TOPOLOGY, self.PARAMETERS, self.TIMEWINDOW, self.TIMESTEP, self.OUTPUT_PREFIX, self.SAVEFREQ, 
				self.GPU_ID, self.CENTRES, self.centres_2, bad, self.SPECIALKEY_CV, atomInter, self.WRAP)
				
			elif d_0 + d_1 <= lastR < d_0 + d_2:
				slope, slope_2, n, r = restartSimulation_cv2(self.FORCEFIELD, self.TOPOLOGY, self.PARAMETERS, self.TIMEWINDOW, self.TIMESTEP, self.OUTPUT_PREFIX, self.SAVEFREQ, 
				self.GPU_ID, self.CENTRES, self.centres_2, bad, self.SPECIALKEY_CV, self.WRAP, atomInter, scale_T=MT1)

			elif d_0 + d_2 <= lastR < d_0 + d_3:
				slope, slope_2, n, r = restartSimulation_cv2(self.FORCEFIELD, self.TOPOLOGY, self.PARAMETERS, self.TIMEWINDOW, self.TIMESTEP, self.OUTPUT_PREFIX, self.SAVEFREQ, 
				self.GPU_ID, self.CENTRES, self.centres_2, bad, self.SPECIALKEY_CV, self.WRAP, atomInter, scale_T=MT2)

			elif lastR >= d_3:
				slope, slope_2, n, r = restartSimulation_cv2(self.FORCEFIELD, self.TOPOLOGY, self.PARAMETERS, self.TIMEWINDOW, self.TIMESTEP, self.OUTPUT_PREFIX, self.SAVEFREQ, 
				self.GPU_ID, self.CENTRES, self.centres_2, bad, self.SPECIALKEY_CV, self.WRAP, atomInter, scale_T=MT3)								

		else:	
			n = 0

		fails = int(self.FAILS)
		while bad <= (fails):
			if n > 1:
				crazycheck(n)
			if n == 0 and bad == 0: # are we at the first checkpoint? TIMEWINDOW is the original one
	
				slope, slope_2, d_0 = first_check_cv2(self.FORCEFIELD, self.TOPOLOGY, self.PARAMETERS, self.TIMEWINDOW, self.TIMESTEP, n, self.OUTPUT_PREFIX, self.SAVEFREQ, 
				self.GPU_ID, self.CENTRES, self.centres_2, bad,self.SPECIALKEY_CV, self.WRAP)
				os.system("echo '%s' > D_0.dat" %str(d_0))
				os.system("echo '%s' > ultimate_r.dat" %str(d_0))
				r = d_0
				print("$$$$$$$$$$&&&&&&&&&&&&&&&&&&&&&&&",type(r))
				bad = 1


			else:
				last_pr = grabLastProdr()

				list_distances = self.SCALE_D
				d_1 = float(list_distances.split(':')[0])
				d_2 = float(list_distances.split(':')[1])
				d_3 = float(list_distances.split(':')[2])
				list_MT = self.SCALE_T
				MT1 = int(list_MT.split(':')[0])
				MT2 = int(list_MT.split(':')[1])
				MT3 = int(list_MT.split(':')[2])
				
				if r >= last_pr or (slope >= 0.0 and slope_2 >= 0.0):# productive trj
					os.system("echo '%s' > ultimate_r.dat" %str(r))
					trj='%s_%s' %(self.OUTPUT_PREFIX, str(n))
					self.CENTRES, atomInter = getAtomsHbonds(self.OUTPUT_PREFIX, self.TOPOLOGY, self.LIG, n, trj)
					if atomInter == False and self.CENTRES == False:
						self.CENTRES, atomInter = getAtomsvdW(self.OUTPUT_PREFIX, self.TOPOLOGY, self.LIG, n, trj)					
					if self.CENTRES == False:
						check_kill_process()
						copy_files(self.OUTPUT_PREFIX, n)
					else:
						if (d_0 <= r and r < d_0 + d_1) or (r < d_0):
							slope, slope_2, n, bad, r = continue_cv2(self.FORCEFIELD, self.TOPOLOGY, self.PARAMETERS, self.TIMEWINDOW, self.TIMESTEP, n, 
							self.OUTPUT_PREFIX, self.SAVEFREQ, self.GPU_ID, self.CENTRES, self.centres_2, bad, self.SPECIALKEY_CV, self.WRAP, atomInter)
						
						elif d_0 + d_1 <= r < d_0 + d_2:
							slope, slope_2, n, bad, r = continue_cv2(self.FORCEFIELD, self.TOPOLOGY, self.PARAMETERS, self.TIMEWINDOW, self.TIMESTEP, n, 
							self.OUTPUT_PREFIX, self.SAVEFREQ, self.GPU_ID, self.CENTRES, self.centres_2, bad, self.SPECIALKEY_CV, self.WRAP, atomInter, scale_T=MT1)
						
						elif d_0 + d_2 <= r < d_0 + d_3:
							slope, slope_2, n, bad, r = continue_cv2(self.FORCEFIELD, self.TOPOLOGY, self.PARAMETERS, self.TIMEWINDOW, self.TIMESTEP, n, 
							self.OUTPUT_PREFIX, self.SAVEFREQ, self.GPU_ID, self.CENTRES, self.centres_2, bad, self.SPECIALKEY_CV, self.WRAP, atomInter, scale_T=MT2)
						
						elif r >= d_3:
							slope, slope_2, n, bad, r = continue_cv2(self.FORCEFIELD, self.TOPOLOGY, self.PARAMETERS, self.TIMEWINDOW, self.TIMESTEP, n, 
							self.OUTPUT_PREFIX, self.SAVEFREQ, self.GPU_ID, self.CENTRES, self.centres_2, bad, self.SPECIALKEY_CV, self.WRAP, atomInter, scale_T=MT3)										

				else: # slope <= 0.0:
					bad = bad + 1

					if n == 0:
						if (d_0 <= r and r < d_0 + d_1) or (r < d_0):						
							slope, slope_2, r = restart_first_check_cv2(self.OUTPUT_PREFIX, n, self.GPU_ID, self.CENTRES, self.centres_2, bad,self.SPECIALKEY_CV, self.TOPOLOGY)
						elif d_0 + d_1 <= r < d_0 + d_2:
							slope, slope_2, r = restart_first_check_cv2(self.OUTPUT_PREFIX, n, self.GPU_ID, self.CENTRES, self.centres_2, bad,self.SPECIALKEY_CV, self.TOPOLOGY, scale_T=MT1)
						elif d_0 + d_2 <= r < d_0 + d_3:
							slope, slope_2, r = restart_first_check_cv2(self.OUTPUT_PREFIX, n, self.GPU_ID, self.CENTRES, self.centres_2, bad,self.SPECIALKEY_CV, self.TOPOLOGY, scale_T=MT2)
						elif r >= d_3:
							slope, slope_2, r = restart_first_check_cv2(self.OUTPUT_PREFIX, n, self.GPU_ID, self.CENTRES, self.centres_2, bad,self.SPECIALKEY_CV, self.TOPOLOGY, scale_T=MT3)
						
					else:
						if (d_0 <= r and r < d_0 + d_1) or (r < d_0):
							slope, slope_2, r = restart_cv2(self.FORCEFIELD, self.OUTPUT_PREFIX, self.TOPOLOGY, self.PARAMETERS, self.TIMEWINDOW, self.TIMESTEP, n, self.SAVEFREQ,
							self.GPU_ID, self.CENTRES, self.centres_2, bad, self.SPECIALKEY_CV, self.WRAP, atomInter)
						elif d_0 + d_1 <= r < d_0 + d_2:
							slope, slope_2, r = restart_cv2(self.FORCEFIELD, self.OUTPUT_PREFIX, self.TOPOLOGY, self.PARAMETERS, self.TIMEWINDOW, self.TIMESTEP, n, self.SAVEFREQ,
							self.GPU_ID, self.CENTRES, self.centres_2, bad, self.SPECIALKEY_CV, self.WRAP, atomInter, scale_T=MT1)
						elif d_0 + d_2 <= r < d_0 + d_3:
							slope, slope_2, r = restart_cv2(self.FORCEFIELD, self.OUTPUT_PREFIX, self.TOPOLOGY, self.PARAMETERS, self.TIMEWINDOW, self.TIMESTEP, n, self.SAVEFREQ,
							self.GPU_ID, self.CENTRES, self.centres_2, bad, self.SPECIALKEY_CV, self.WRAP, atomInter, scale_T=MT2)						
						elif r >= d_3:
							slope, slope_2, r = restart_cv2(self.FORCEFIELD, self.OUTPUT_PREFIX, self.TOPOLOGY, self.PARAMETERS, self.TIMEWINDOW, self.TIMESTEP, n, self.SAVEFREQ,
							self.GPU_ID, self.CENTRES, self.centres_2, bad, self.SPECIALKEY_CV, self.WRAP, atomInter, scale_T=MT3)
