# Supplementary material for: Selective activation of Gαob by an adenosine A1 receptor agonist elicits analgesia without cardiorespiratory depression
Source: Nat Commun. 2022 Jul 18;13:4150. doi: 10.1038/s41467-022-31652-2 (PMC9293909; doi:10.1038/s41467-022-31652-2)
Supplement: Supplementary file 9 — Supplementary Data 2 [file 41467_2022_31652_MOESM9_ESM.zip › SuMD_NatComms/lib/miscellaneous.py]

import os
import os.path
import glob
from input_f import*
from general_check import *
from general_check_suMetaD import *

###########
def crazycheck():
	c = 0
	if 'slopes.log' in os.listdir('.'):
		with open('slopes.log','r') as f:
			for line in f:
				if line.startswith('step'):
					c += 1
		f.close()
		n = 0
		sl3 = ''
		sl2 = ''
		with open('slopes.log','r') as f:
			for line in f:
				if line.startswith('step'):
					n += 1
					if n == c-2:
						sl3 = line.split()[2]
					if n == c-1:		
						sl2 = line.split()[2]
					if n == c:		
						sl = line.split()[2]
		f.close()
		if 	sl3 == sl2 and sl2 == sl:
			check_kill_process()
						
######################### prepare for last timewindow if user wats to kill ###########
def check_kill_process():
	os.system("rm -r input_files-bk")
	os.system("mv input_files input_files-bk")
	os.system("rm input_suM*")
	print("PROCESS KILLED...after ongoing simulation")
	quit()					

###########
def make_folders():
        os.system('mkdir trajectories restart colvars')
##########
def copy_files(output, n): #################################### to wite cycle if in base of type of CV1
	os.system("cp %s_%s.xtc trajectories" %(output,str(n)))
	os.system("cp %s_%s.xsc restart" %(output,str(n)))
	os.system("cp %s_%s.vel restart" %(output,str(n)))
	os.system("cp %s_%s.coor restart" %(output,str(n)))
	if os.path.isfile('colvar'):
		os.system("cp colvar colvars/colvar_step_%s" %str(n))
		os.system("rm colvar")
#	elif os.path.isfile('colvar'):
#		os.system("cp colvar colvars/COLVAR_angle_step_%s" %str(n))
#		os.system("rm colvar")
#	elif os.path.isfile('colvar'):
#		os.system("cp colvar colvars/colvar_torsion_step_%s" %str(n))
#		os.system("rm colvar")

############
def last_data_extract(log_f):
	last_d = {}
	with open(log_f, "r") as f:
		for line in f:
			print(line)
			l = line.split()
			if not l[0] in last_d:
				last_d[l[0]] = l[1]

	print("DATA FROM file log : ", last_d)
	return last_d

#####################
def wrapTimeWindow(forcefiled, TOPOLOGY, OUTPUT_PREFIX, n):
	if forcefiled == 'charmm':
		wrap = open('wrap.tcl','w')
		txt = ['package require pbctools\n', 'mol new %s.psf type psf\n' %TOPOLOGY,'mol addfile %s_%s.xtc type xtc first 0 last -1 step 1 filebonds 1 autobonds 1 waitfor all\n' %(OUTPUT_PREFIX, str(n)),
		'pbc set [pbc get -all] -all\n','pbc wrap -center bb -centersel protein -compound res -all\n','animate write xtc %s_%s_wrap.xtc  waitfor all\n' %(OUTPUT_PREFIX, str(n)), 'exit\n']
	if forcefiled == 'amber':
		txt = ['package require pbctools\n', 'mol new %s.prmtop type parm7\n' %TOPOLOGY,'mol addfile %s_%s.xtc type xtc first 0 last -1 step 1 filebonds 1 autobonds 1 waitfor all\n' %(OUTPUT_PREFIX, str(n)),
		'pbc set [pbc get -all] -all\n','pbc wrap -center bb -centersel protein -compound res -all\n','animate write xtc %s_%s_wrap.xtc  waitfor all\n' %(OUTPUT_PREFIX, str(n)), 'exit\n']
	
	for i in txt:
		wrap.writelines(i)
	wrap.close()
	
	os.system('vmd -dispdev text -e wrap.tcl')
	

##################### SuMD on one CV ###################################
def restartSimulation_cv1(forcefiled, TOPOLOGY, PARAMETERS, TIMEWINDOW, TIMESTEP, OUTPUT_PREFIX, SAVEFREQ, GPU_ID, CENTRES, bad, SPECIALKEY_CV, WRAP):
	n = len(glob.glob('./trajectories/*'))
	os.system("rm -r input_suM* input_files-bk")
	s = input_files(forcefiled, top=TOPOLOGY, parametrs=PARAMETERS, tw=TIMEWINDOW, ts=TIMESTEP, cycle=str(n), out=OUTPUT_PREFIX, saveF=SAVEFREQ, wrap=WRAP)
	s.suMD_input_continue()
	os.system('acemd --device %s input_suMD_step_%s.inp' %(GPU_ID, str(n)))

	#if 'WAT' in SPECIALKEY_CV:
	#	wrapTimeWindow(forcefiled, TOPOLOGY, OUTPUT_PREFIX, n) 

	slope, distance = general_check_one_CV(OUTPUT_PREFIX, CENTRES, n, SPECIALKEY_CV, TOPOLOGY)
	slope_storing = open("slopes.log", "a")
	slope_storing.write('#############   SIMULATION RESTARTED ########\n')
	slope_storing.write('	num	slope	CV_distance	bad_num\n')
	slope_storing.write("step   %s   %s  %s   %s\n" %(str(n), str(slope), str(distance), str(bad)))
	slope_storing.close()
	return slope, n
		
######################
def first_check_cv1(forcefiled, TOPOLOGY,PARAMETERS, TIMEWINDOW, TIMESTEP, n, OUTPUT_PREFIX, SAVEFREQ, GPU_ID, CENTRES, bad, SPECIALKEY_CV, WRAP):
	s = input_files(forcefiled, top=TOPOLOGY, parametrs=PARAMETERS, tw=TIMEWINDOW, ts=TIMESTEP, cycle=str(n), out=OUTPUT_PREFIX, saveF=SAVEFREQ, wrap=WRAP)
	s.suMD_input_zero()
	#n == fails
	if os.path.isfile('%s_%s.xtc' %(OUTPUT_PREFIX, str(n))):
		os.system('rm %s_%s*' %(OUTPUT_PREFIX, str(n)))
		print('ERASED  %s_%s' %(OUTPUT_PREFIX, str(n)))
	os.system('acemd --device %s input_suMD_step_%s.inp' %(GPU_ID, str(n)))

	#if 'WAT' in SPECIALKEY_CV:
	#	wrapTimeWindow(forcefiled, TOPOLOGY, OUTPUT_PREFIX, n) 
		
	slope, distance = general_check_one_CV(OUTPUT_PREFIX, CENTRES, n, SPECIALKEY_CV, TOPOLOGY)
	slope_storing = open("slopes.log", "a")
	slope_storing.write('	num	slope	CV_distance	bad_num\n')
	slope_storing.write("step   %s   %s  %s   %s\n" %(str(n), str(slope), str(distance), str(bad)))
	slope_storing.close()
	return slope
#####################
def continue_cv1(forcefiled, TOPOLOGY, PARAMETERS, TIMEWINDOW, TIMESTEP, n, OUTPUT_PREFIX, SAVEFREQ, GPU_ID, CENTRES, bad, SPECIALKEY_CV, WRAP):
	copy_files(OUTPUT_PREFIX, n)
	n = n + 1 # go on with time in mdp file
	bad = 0
	os.system("rm -r input_suM*")
	s = input_files(forcefiled, top=TOPOLOGY, parametrs=PARAMETERS, tw=TIMEWINDOW, ts=TIMESTEP, cycle=str(n), out=OUTPUT_PREFIX, saveF=SAVEFREQ, wrap=WRAP)
	s.suMD_input_continue()
	os.system('acemd --device %s input_suMD_step_%s.inp' %(GPU_ID, str(n)))

	#if 'WAT' in SPECIALKEY_CV:
	#	wrapTimeWindow(forcefiled, TOPOLOGY, OUTPUT_PREFIX, n) 
		
	slope, distance = general_check_one_CV(OUTPUT_PREFIX, CENTRES, n, SPECIALKEY_CV, TOPOLOGY)
	slope_storing = open("slopes.log", "a")
	slope_storing.write('step   %s   %s  %s   %s\n' %(str(n), str(slope), str(distance), str(bad)))
	slope_storing.close()
	os.system('rm *%s_%s*' %(OUTPUT_PREFIX,(str(n-1))))
	os.system('rm bck*')
	return slope, n, bad
####################
def restart_first_check(OUTPUT_PREFIX, n,GPU_ID, CENTRES, bad, SPECIALKEY_CV, TOPOLOGY):
	os.system('rm %s_%s*' %(OUTPUT_PREFIX,n))
	os.system('rm bck*')
	os.system('acemd --device %s input_suMD_step_%s.inp' %(GPU_ID, str(n)))

	#if 'WAT' in SPECIALKEY_CV:
	#	wrapTimeWindow(forcefiled, TOPOLOGY, OUTPUT_PREFIX, n) 

	slope, distance = general_check_one_CV(OUTPUT_PREFIX, CENTRES, n, SPECIALKEY_CV, TOPOLOGY)
	slope_storing = open("slopes.log", "a")
	slope_storing.write("step   %s   %s  %s   %s\n" %(str(n), str(slope), str(distance), str(bad)))
	slope_storing.close()
	return slope
###################
def restart_cv1(forcefiled, OUTPUT_PREFIX, TOPOLOGY, PARAMETERS, TIMEWINDOW, TIMESTEP, n, SAVEFREQ, GPU_ID, CENTRES, bad, SPECIALKEY_CV, WRAP):
	os.system('rm %s_%s*' %(OUTPUT_PREFIX, n))
	os.system('rm input_suM* input_files-bk bck*')
	s = input_files(forcefiled, top=TOPOLOGY, parametrs=PARAMETERS, tw=TIMEWINDOW, ts=TIMESTEP, cycle=str(n), out=OUTPUT_PREFIX,saveF=SAVEFREQ, wrap=WRAP)
	s.suMD_input_restart()
	os.system('acemd --device %s input_suMD_step_%s.inp' %(GPU_ID, str(n)))

	#if 'WAT' in SPECIALKEY_CV:
	#	wrapTimeWindow(forcefiled, TOPOLOGY, OUTPUT_PREFIX, n) 
		
	slope, distance = general_check_one_CV(OUTPUT_PREFIX, CENTRES, n, SPECIALKEY_CV, TOPOLOGY) 
	slope_storing = open("slopes.log", "a")
	slope_storing.write('step   %s   %s  %s   %s\n' %(str(n), str(slope), str(distance), str(bad)))
	slope_storing.close()
	return slope

##################################################################################


############################################################################# SuMD on 2 cv #################################
def restartSimulation_cv2(forcefiled, TOPOLOGY, PARAMETERS, TIMEWINDOW, TIMESTEP, OUTPUT_PREFIX,SAVEFREQ, GPU_ID, CENTRES, centres_2, bad, SPECIALKEY_CV, WRAP):
	n = len(glob.glob('./trajectories/*'))
	os.system("rm -r input_suM* input_files-bk")
	s = input_files(forcefiled, top=TOPOLOGY, parametrs=PARAMETERS, tw=TIMEWINDOW, ts=TIMESTEP, cycle=str(n), out=OUTPUT_PREFIX, saveF=SAVEFREQ, wrap=WRAP)
	s.suMD_input_continue()
	os.system('acemd --device %s input_suMD_step_%s.inp' %(GPU_ID, str(n)))
	slope, distance, slope_2, distance_2 = general_check_two_CV(OUTPUT_PREFIX, CENTRES, centres_2, n,SPECIALKEY_CV, TOPOLOGY)
	slope_storing = open("slopes.log", "a")
	slope_storing.write('#############   SIMULATION RESTARTED ########\n')
	slope_storing.write('	num	slope	CV_distance	slope_2	distance_2	bad_num\n')
	slope_storing.write("step   %s   %s  %s   %s	%s	%s\n" %(str(n), str(slope), str(distance), str(slope_2), str(distance_2), str(bad)))
	slope_storing.close()
	return slope, slope_2, n
##################################
def first_check_cv2(forcefiled, TOPOLOGY,PARAMETERS, TIMEWINDOW, TIMESTEP, n, OUTPUT_PREFIX, SAVEFREQ, GPU_ID, CENTRES, centres_2, bad, SPECIALKEY_CV, WRAP):
	s = input_files(forcefiled, top=TOPOLOGY, parametrs=PARAMETERS, tw=TIMEWINDOW, ts=TIMESTEP, cycle=str(n), out=OUTPUT_PREFIX, saveF=SAVEFREQ, wrap=WRAP)
	s.suMD_input_zero()
	if os.path.isfile('%s_%s.xtc' %(OUTPUT_PREFIX, str(n))):
		os.system('rm %s_%s*' %(OUTPUT_PREFIX, str(n)))
		print('ERASED  %s_%s' %(OUTPUT_PREFIX, str(n)))
	os.system('acemd --device %s input_suMD_step_%s.inp' %(GPU_ID, str(n)))
	slope, distance, slope_2, distance_2 = general_check_two_CV(OUTPUT_PREFIX, CENTRES, centres_2, n, SPECIALKEY_CV, TOPOLOGY)
	slope_storing = open("slopes.log", "a")
	slope_storing.write("   num     slope   CV_distance     slope_2 distance_2      bad_num\n")
	slope_storing.write("step   %s   %s  %s   %s	%s	%s\n" %(str(n), str(slope), str(distance), str(slope_2), str(distance_2), str(bad)))
	slope_storing.close()
	return slope, slope_2
###################################
def continue_cv2(forcefiled, TOPOLOGY, PARAMETERS, TIMEWINDOW, TIMESTEP, n, OUTPUT_PREFIX, SAVEFREQ, GPU_ID, CENTRES, centres_2, bad, SPECIALKEY_CV, WRAP):
	copy_files(OUTPUT_PREFIX, n)
	n = n + 1 # go on with time in mdp file
	bad = 0
	os.system("rm input_suM*")
	s = input_files(forcefiled, top=TOPOLOGY, parametrs=PARAMETERS, tw=TIMEWINDOW, ts=TIMESTEP, cycle=str(n), out=OUTPUT_PREFIX, saveF=SAVEFREQ, wrap=WRAP)
	s.suMD_input_continue()
	os.system('acemd --device %s input_suMD_step_%s.inp' %(GPU_ID, str(n)))
	slope, distance, slope_2, distance_2 = general_check_two_CV(OUTPUT_PREFIX, CENTRES, centres_2, n, SPECIALKEY_CV, TOPOLOGY)
	slope_storing = open("slopes.log", "a")
	slope_storing.write("step   %s   %s  %s   %s	%s	%s\n" %(str(n), str(slope), str(distance), str(slope_2), str(distance_2), str(bad)))
	slope_storing.close()
	os.system('rm *%s_%s*' %(OUTPUT_PREFIX,(str(n-1))))
	os.system('rm bck*')
	return slope, slope_2, n, bad
#################################
def restart_first_check_cv2(OUTPUT_PREFIX, n,GPU_ID, CENTRES, centres_2, bad, SPECIALKEY_CV, TOPOLOGY):
	os.system('rm %s_%s*' %(OUTPUT_PREFIX,(str(n)))) 
	os.system('rm  bck*')
	os.system('acemd --device %s input_suMD_step_%s.inp' %(GPU_ID, str(n)))
	slope, distance, slope_2, distance_2 = general_check_two_CV(OUTPUT_PREFIX, CENTRES, centres_2, n, SPECIALKEY_CV, TOPOLOGY)
	slope_storing = open("slopes.log", "a")
	slope_storing.write("step   %s   %s  %s   %s	%s	%s\n" %(str(n), str(slope), str(distance), str(slope_2), str(distance_2), str(bad)))
	slope_storing.close()
	return slope, slope_2
##################################
def restart_cv2(forcefiled, OUTPUT_PREFIX, TOPOLOGY, PARAMETERS, TIMEWINDOW, TIMESTEP, n, SAVEFREQ, GPU_ID, CENTRES, centres_2, bad, SPECIALKEY_CV, WRAP):
	os.system('rm %s_%s*' %(OUTPUT_PREFIX, str(n)))
	os.system("rm -r input_suM*  bck*")
	s = input_files(forcefiled, top=TOPOLOGY, parametrs=PARAMETERS, tw=TIMEWINDOW, ts=TIMESTEP, cycle=str(n), out=OUTPUT_PREFIX, saveF=SAVEFREQ, wrap=WRAP)
	s.suMD_input_restart()
	os.system('acemd --device %s input_suMD_step_%s.inp' %(GPU_ID, str(n)))
	slope, distance, slope_2, distance_2 = general_check_two_CV(OUTPUT_PREFIX, CENTRES, centres_2, n, SPECIALKEY_CV, TOPOLOGY) 
	slope_storing = open("slopes.log", "a")
	slope_storing.write("step   %s   %s  %s   %s	%s	%s\n" %(str(n), str(slope), str(distance), str(slope_2), str(distance_2), str(bad)))
	slope_storing.close()
	return slope, slope_2
	
############################################################################################
##################################### SuMEtaD ##############################################
#############################################################################################

###########
def make_folders_1():
        os.system('mkdir trajectories restart suMetaDcolvars unprod_colvars')
        
def make_folders_2():
        os.system('mkdir trajectories restart suMetaDcolvars unprod_colvars unbiasedCV_data')

#########
def copy_files(output, n): #################################### to wite cycle if in base of type of CV1
	os.system("cp %s_%s.xtc trajectories" %(output,str(n)))
	os.system("cp %s_%s.xsc restart" %(output,str(n)))
	os.system("cp %s_%s.vel restart" %(output,str(n)))
	os.system("cp %s_%s.coor restart" %(output,str(n)))
	if os.path.isfile('COLVAR'):
		os.system("mv COLVAR suMetaDcolvars/COLVAR_step_%s" %str(n))
		os.system("rm COLVAR")
#	elif os.path.isfile('COLVAR'):
#		os.system("mv COLVAR suMetaDcolvars/COLVAR_step_%s" %str(n))
#		os.system("rm COLVAR")
#	elif os.path.isfile('COLVAR_TORSION'):
#		os.system("mv COLVAR_TORSION suMetaDcolvars/COLVAR_TORSION_step_%s" %str(n))
#		os.system("rm COLVAR_TORSION")

#########
def copy_files_2(output, n): #################################### to wite cycle if in base of type of CV1
	os.system("cp %s_%s.xtc trajectories" %(output,str(n)))
	os.system("cp %s_%s.xsc restart" %(output,str(n)))
	os.system("cp %s_%s.vel restart" %(output,str(n)))
	os.system("cp %s_%s.coor restart" %(output,str(n)))
	if os.path.isfile('COLVAR'):
		os.system("mv COLVAR suMetaDcolvars/COLVAR_step_%s" %str(n))
		os.system("rm COLVAR")
#	if os.path.isfile('COLVAR'):
#		os.system("mv COLVAR suMetaDcolvars/COLVAR_step_%s" %str(n))
#		os.system("rm COLVAR")
#	if os.path.isfile('COLVAR_TORSION'):
#		os.system("mv COLVAR_TORSION suMetaDcolvars/COLVAR_TORSION_step_%s" %str(n))
#		os.system("rm COLVAR_TORSION")
	if os.path.isfile('colvar'):
		os.system("mv colvar unbiasedCV_data/colvar_step_%s" %str(n))
		os.system("rm colvar")
#	if os.path.isfile('colvar'):
#		os.system("mv colvar unbiasedCV_data/colvar_step_%s" %str(n))
#		os.system("rm colvar")	

#############################################################
def writePlumed(l, CVtoBias, sigma, height, pace, biasfactor, grid):
	if l == 2:
		a = timewindowplumed(a_group_1='%s' %CVtoBias[0], a_group_2='%s' %CVtoBias[1], sigma=sigma, height=height, pace=pace, biasfactor=biasfactor, grid=grid)
		a.distance() # call for plumed and produce file COLVAR
	elif l == 1:
		a = timewindowplumed(a_group_1='%s' %CVtoBias[0], sigma=sigma, height=height, pace=pace, biasfactor=biasfactor, grid=grid)
		a.torsion()
	elif l == 3:
		a = timewindowplumed(a_group_1='%s' %CVtoBias[0], a_group_2='%s' %CVtoBias[1], a_group_3='%s' %CVtoBias[2], sigma=sigma, height=height, pace=pace, biasfactor=biasfactor, grid=grid)
		a.angle()

##############################################
##############################################
def restartSimulation_cv1_SuMEtaD(forcefiled, TOPOLOGY, PARAMETERS, TIMEWINDOW, TIMESTEP,  OUTPUT_PREFIX, GPU_ID, CENTRES, SAVEFREQ, bad, WRAP):
	n = len(glob.glob('./trajectories/*'))
	s = input_files(forcefiled, top=TOPOLOGY, parametrs=PARAMETERS, tw=TIMEWINDOW, ts=TIMESTEP, cycle=str(n), out=OUTPUT_PREFIX, saveF=SAVEFREQ, wrap=WRAP)
	s.suMetaD_input_continue()
	os.system('rm -r input_files-bk COLVAR*')
	os.system('acemd --device %s input_suMetaD_step_%s.inp' %(GPU_ID, str(n)))
	slope, distance = general_check_suMetaD_one_CV(CENTRES, 'COLVAR')
	slope_storing = open("suMetaD_slopes.log", "a")
	slope_storing.write("################# SIMULATION RESTARTED ########\n")
	slope_storing.write("Biased CV : %s\n" %CENTRES)
	slope_storing.write("	num	slope	CV_distance	bad_num\n")
	slope_storing.write("step   %s   %s  %s   %s\n" %(str(n), str(slope), str(distance), str(bad)))
	slope_storing.close()
	return slope, n
##########################################
def first_check_cv1_SuMEtaD(forcefiled, TOPOLOGY, PARAMETERS, TIMEWINDOW, TIMESTEP, n, OUTPUT_PREFIX, GPU_ID, CENTRES, SAVEFREQ, bad, WRAP):
	s = input_files(forcefiled, top=TOPOLOGY, parametrs=PARAMETERS, tw=TIMEWINDOW, ts=TIMESTEP, cycle=str(n), out=OUTPUT_PREFIX, saveF=SAVEFREQ, wrap=WRAP)
	s.suMetaD_input_zero()
	if os.path.isfile('%s_%s.xtc' %(OUTPUT_PREFIX, str(n))):
		os.system('rm %s_%s.*' %(OUTPUT_PREFIX, str(n)))
	os.system('acemd --device %s input_suMetaD_step_%s.inp' %(GPU_ID, str(n)))
	slope, distance = general_check_suMetaD_one_CV(CENTRES, 'COLVAR')
	slope_storing = open("suMetaD_slopes.log", "a")
	slope_storing.write("Biased CV : %s\n" %CENTRES)	
	slope_storing.write("   num     slope   CV_distance     bad_num\n")
	slope_storing.write("step   %s   %s  %s   %s\n" %(str(n), str(slope), str(distance), str(bad)))
	slope_storing.close()
	return slope
##########################################
def continue_cv1_SuMetaD(forcefiled, TOPOLOGY, PARAMETERS, TIMEWINDOW, TIMESTEP, n, OUTPUT_PREFIX, SAVEFREQ, GPU_ID, CENTRES, bad, WRAP):
	copy_files(OUTPUT_PREFIX, n)
	n = n + 1 # go on with time in mdp file
	bad = 0
	s = input_files(forcefiled, top=TOPOLOGY, parametrs=PARAMETERS, tw=TIMEWINDOW, ts=TIMESTEP, cycle=str(n), out=OUTPUT_PREFIX, saveF=SAVEFREQ, wrap=WRAP)
	s.suMetaD_input_continue()
	os.system('acemd --device %s input_suMetaD_step_%s.inp' %(GPU_ID, str(n)))
	slope, distance = general_check_suMetaD_one_CV(CENTRES, 'COLVAR')
	slope_storing = open("suMetaD_slopes.log", "a")
	slope_storing.write('step   %s   %s  %s   %s\n' %(str(n), str(slope), str(distance), str(bad)))
	slope_storing.close()
	os.system('rm *%s_%s*' %(OUTPUT_PREFIX,(str(n-1))))
	os.system('rm bck* input_suMetaD_*')
	return slope, n, bad
#########################################
def restart_first_check_SuMetaD(OUTPUT_PREFIX, n,GPU_ID, CENTRES, bad):
	os.system('rm %s_%s.*' %(OUTPUT_PREFIX,(str(n))))
	os.system('cp COLVAR* unprod_colvars/colvar_%s_%s ' % (str(n), str(bad)))
	os.system('rm COLVAR*')
	os.system('acemd --device %s input_suMetaD_step_%s.inp' %(GPU_ID, str(n)))
	slope, distance = general_check_suMetaD_one_CV(CENTRES, 'COLVAR')
	slope_storing = open("suMetaD_slopes.log", "a")
	slope_storing.write("step   %s   %s  %s   %s\n" %(str(n), str(slope), str(distance), str(bad)))
	slope_storing.close()
	return slope
#########################################
def restart_cv1_SuMetaD(forcefiled, OUTPUT_PREFIX, TOPOLOGY, PARAMETERS, TIMEWINDOW, TIMESTEP, n, SAVEFREQ, GPU_ID, CENTRES, bad,WRAP):
	os.system('rm %s_%s*' %(OUTPUT_PREFIX, str(n)))
	os.system('cp COLVAR* unprod_colvars/colvar_%s_%s ' % (str(n), str(bad))) 
	os.system('rm COLVAR*')
	s = input_files(forcefiled, top=TOPOLOGY, parametrs=PARAMETERS, tw=TIMEWINDOW, ts=TIMESTEP, cycle=str(n), out=OUTPUT_PREFIX, saveF=SAVEFREQ, wrap=WRAP)
	s.suMetaD_input_restart()
	os.system('acemd --device %s input_suMetaD_step_%s.inp' %(GPU_ID, str(n)))
	slope, distance = general_check_suMetaD_one_CV(CENTRES, 'COLVAR') 
	slope_storing = open("suMetaD_slopes.log", "a")
	slope_storing.write('step   %s   %s  %s   %s\n' %(str(n), str(slope), str(distance), str(bad)))
	slope_storing.close()
	return slope
#####################################################################
#####################################################################
def restartSimulation_cv2_SuMetaD(forcefiled, TOPOLOGY, PARAMETERS, TIMEWINDOW, TIMESTEP, OUTPUT_PREFIX, SAVEFREQ, GPU_ID, bad, CVtoBias, CV_not_bias,WRAP, SPECIALKEY_CV):
	n = len(glob.glob('./trajectories/*'))
	s = input_files(forcefiled, top=TOPOLOGY, parametrs=PARAMETERS, tw=TIMEWINDOW, ts=TIMESTEP, cycle=str(n), out=OUTPUT_PREFIX, saveF=SAVEFREQ, wrap=WRAP)
	s.suMetaD_input_continue()
	os.system('rm -r input_files-bk COLVAR*')
	os.system('acemd --device %s input_suMetaD_step_%s.inp' %(GPU_ID, str(n)))
	slope, distance = general_check_suMetaD_one_CV(CVtoBias, 'COLVAR')
	slope_2, distance_2 = general_check_one_CV(OUTPUT_PREFIX, CV_not_bias, n, SPECIALKEY_CV, TOPOLOGY)
	slope_storing = open("suMetaD_slopes.log", "a")
	slope_storing.write("############## SIMULATION RESTARTED  ###########\n")
	slope_storing.write("Biased CV : %s\n" %CVtoBias)
	slope_storing.write("	num	slope	CV_distance	slope_2	dist_2	bad_num\n")
	slope_storing.write("step   %s   %s  %s   %s	%s	%s\n" %(str(n), str(slope), str(distance), str(slope_2), str(distance_2), str(bad)))
	slope_storing.close()
	return slope,slope_2, n
######################################
def first_check_cv2_SuMetaD(forcefiled, TOPOLOGY, PARAMETERS, TIMEWINDOW, TIMESTEP, n, OUTPUT_PREFIX, SAVEFREQ, GPU_ID, bad, CVtoBias, l, sigma, height, pace, biasfactor, grid, CV_not_bias, WRAP, SPECIALKEY_CV):
	s = input_files(forcefiled, top=TOPOLOGY, parametrs=PARAMETERS, tw=TIMEWINDOW, ts=TIMESTEP, cycle=str(n), out=OUTPUT_PREFIX, saveF=SAVEFREQ, wrap=WRAP)
	s.suMetaD_input_zero()
	if os.path.isfile('%s_%s.xtc' %(OUTPUT_PREFIX, str(n))):
		os.system('rm %s_%s.*' %(OUTPUT_PREFIX, str(n)))
	writePlumed(l, CVtoBias, sigma, height, pace, biasfactor, grid)
	os.system('acemd --device %s input_suMetaD_step_%s.inp' %(GPU_ID, str(n)))
	slope, distance = general_check_suMetaD_one_CV(CVtoBias, 'COLVAR')
	slope_2, distance_2 = general_check_one_CV(OUTPUT_PREFIX, CV_not_bias, n, SPECIALKEY_CV, TOPOLOGY)
	slope_storing = open("suMetaD_slopes.log", "a")
	slope_storing.write("Biased CV : %s\n" %CVtoBias)
	slope_storing.write("	num	slope	CV_distance	slope_2	dist_2	bad_num\n")
	slope_storing.write("step   %s   %s  %s   %s	%s	%s\n" %(str(n), str(slope), str(distance), str(slope_2), str(distance_2), str(bad)))
	slope_storing.close()
	return slope,slope_2
#####################################
def continue_cv2_SuMetaD(forcefiled, TOPOLOGY, PARAMETERS, TIMEWINDOW, TIMESTEP, n, OUTPUT_PREFIX, SAVEFREQ, GPU_ID, bad, CVtoBias, l, sigma, height, pace, biasfactor, grid, CV_not_bias, WRAP, SPECIALKEY_CV):
	copy_files_2(OUTPUT_PREFIX, n)
	n = n + 1 # go on with time in mdp file
	bad = 0
	s = input_files(forcefiled, top=TOPOLOGY, parametrs=PARAMETERS, tw=TIMEWINDOW, ts=TIMESTEP, cycle=str(n), out=OUTPUT_PREFIX, saveF=SAVEFREQ, wrap=WRAP)
	s.suMetaD_input_continue()
	writePlumed(l, CVtoBias, sigma, height, pace, biasfactor, grid)
	os.system('acemd --device %s input_suMetaD_step_%s.inp' %(GPU_ID, str(n)))
	slope, distance = general_check_suMetaD_one_CV(CVtoBias, 'COLVAR')
	slope_2, distance_2 = general_check_one_CV(OUTPUT_PREFIX, CV_not_bias, n, SPECIALKEY_CV, TOPOLOGY)
	slope_storing = open("suMetaD_slopes.log", "a")
	slope_storing.write("step   %s   %s  %s   %s	%s	%s\n" %(str(n), str(slope), str(distance), str(slope_2), str(distance_2), str(bad)))
	slope_storing.close()
	os.system('rm *%s_%s*' %(OUTPUT_PREFIX,(str(n-1))))
	os.system('rm bck* input_suMetaD_*')
	return slope,slope_2, n, bad
######################################
def restart_first_check_SuMetaD_cv2(TOPOLOGY, n, OUTPUT_PREFIX, GPU_ID, bad, CVtoBias, l, sigma, height, pace, biasfactor, grid, CV_not_bias, WRAP, SPECIALKEY_CV):
	AP,system('rm %s_%s.*' %(OUTPUT_PREFIX,(str(n))))
	os.system('cp COLVAR_* unprod_colvars/COLVAR_%s_%s ' % (str(n), str(bad)))
	os.system('rm COLVAR_*')
	os.system('cp colvar_* unprod_colvars/colvar_%s_%s ' % (str(n), str(bad)))
	os.system('rm colvar_*')
	writePlumed(l, CVtoBias, sigma, height, pace, biasfactor, grid)
	os.system('acemd --device %s input_suMetaD_step_%s.inp' %(GPU_ID, str(n)))
	slope, distance = general_check_suMetaD_one_CV(CVtoBias, 'COLVAR')
	slope_2, distance_2 = general_check_one_CV(OUTPUT_PREFIX, CV_not_bias, n, SPECIALKEY_CV, TOPOLOGY)
	slope_storing = open("suMetaD_slopes.log", "a")
	slope_storing.write("step   %s   %s  %s   %s	%s	%s\n" %(str(n), str(slope), str(distance), str(slope_2), str(distance_2), str(bad)))
	slope_storing.close()
	return slope,slope_2
######################################
def restart_cv2_SuMetaD(forcefiled, TOPOLOGY, PARAMETERS, TIMEWINDOW, TIMESTEP, n, OUTPUT_PREFIX, SAVEFREQ, GPU_ID, bad, CVtoBias, l, sigma, height, pace, biasfactor, grid, CV_not_bias, WRAP, SPECIALKEY_CV):
	os.system('rm %s_%s*' %(OUTPUT_PREFIX, str(n)))
	os.system('cp COLVAR_* unprod_colvars/COLVAR_%s_%s ' % (str(n), str(bad))) 
	os.system('rm COLVAR_*')
	os.system('cp colvar_* unprod_colvars/colvar_%s_%s ' % (str(n), str(bad)))
	os.system('rm colvar_*')
	s = input_files(forcefiled, top=TOPOLOGY, parametrs=PARAMETERS, tw=TIMEWINDOW, ts=TIMESTEP, cycle=str(n), out=OUTPUT_PREFIX,saveF=SAVEFREQ, wrap=WRAP)
	s.suMetaD_input_restart()
	writePlumed(l, CVtoBias, sigma, height, pace, biasfactor, grid)
	os.system('acemd --device %s input_suMetaD_step_%s.inp' %(GPU_ID, str(n)))
	slope, distance = general_check_suMetaD_one_CV(CVtoBias, 'COLVAR')
	slope_2, distance_2 = general_check_one_CV(OUTPUT_PREFIX, CV_not_bias, n, SPECIALKEY_CV, TOPOLOGY)
	slope_storing = open("suMetaD_slopes.log", "a")	
	slope_storing.write("step   %s   %s  %s   %s	%s	%s\n" %(str(n), str(slope), str(distance), str(slope_2), str(distance_2), str(bad)))
	slope_storing.close()
	return slope, slope_2
########################################
