# Supplementary material for: Selective activation of Gαob by an adenosine A1 receptor agonist elicits analgesia without cardiorespiratory depression
Source: Nat Commun. 2022 Jul 18;13:4150. doi: 10.1038/s41467-022-31652-2 (PMC9293909; doi:10.1038/s41467-022-31652-2)
Supplement: Supplementary file 9 — Supplementary Data 2 [file 41467_2022_31652_MOESM9_ESM.zip › SuMD_NatComms/lib/general_check.py]

from timewindowdata import *
from timewindowCheck import *
from special_cv import *
import sys
import os

	
	
########################## get the one  CV from COLVAR FILE (what if more than one in the same COLVAR?) ###########
def colvar_extract(colvar_file):
	data = {}
	with open(colvar_file, "r") as cf:
		for line in cf:
			if line.startswith('#'):
				continue
			else:
				#print(line)
				data[line.split()[0]] = line.split()[1]
	#print(data)
	return data

def colvar_extract_2(colvar_file):
	data = {}
	data_2 = {}
	with open(colvar_file, "r") as cf:
		for line in cf:
			if line.startswith('#'):
				continue
			else:
				#print(line)
				data[line.split()[0]] = line.split()[1]
				data_2[line.split()[0]] = line.split()[2]
	#print(data)
	return data, data_2
########################
	


################## DISTANCE,  ANGLE AND ONE TORSION ##################
def general_check_one_CV(output, centres, n, SPECIALKEY_CV, TOPOLOGY):

	if SPECIALKEY_CV == 'COORDINATION_WAT_1':
		atoms = centres.split(':')[0]

	elif SPECIALKEY_CV != 'COORDINATION_WAT_1': 
		
		if len(centres) > 3:
			atoms = centres.split(':')

		if len(centres) <= 3:
			atoms = centres

	#if atoms.split(':')[1] == '':
	#	atoms = atoms.split(':')[0]

	print(atoms)
	l = len(atoms) ### how many set of atoms have been defined?

	if l == 2 and SPECIALKEY_CV == 'NO': # if two then a distance to be computed
		print('... A DISTANCE IS GOING TO BE COMPUTED....')
		print(n)
		a = timewindowdata(trj='%s_%s' %(output, str(n)), a_group_1='%s' %atoms[0], a_group_2='%s' %atoms[1], cycle=n, out=output) # create object
		a.distance() # call for plumed and produce file COLVAR_DISTANCE
		data = colvar_extract('colvar') 
		a = timewindowCheck(data)
		#if check == 'SLOPE':# and n > 0:
		slope, distance = a.linearinter(data)
		return slope, distance


	elif l == 3 and SPECIALKEY_CV == 'NO': # if three a angle will be computed
		print('... A ANGLE IS GOING TO BE COMPUTED....')
		a = timewindowdata(trj='%s_%s' %(output, str(n)), a_group_1='%s' %atoms[0], a_group_2='%s' %atoms[1], a_group_3='%s' %atoms[2], cycle=n, out=output) # create object
		a.angle() # call for plumed and produce file COLVAR_ANGLE
		data = colvar_extract('colvar') 
		a = timewindowCheck(data)
		#if check == 'SLOPE':# and n > 0:
		slope, distance = a.linearinter(data)
		return slope, distance 

	elif l == 2 and SPECIALKEY_CV == 'COORDINATION': # if two then a distance to be computed
		print('... A COORDINATION IS GOING TO BE COMPUTED....')
		a = timewindowdata(trj='%s_%s' %(output, str(n)), a_group_1='%s' %atoms[0], a_group_2='%s' %atoms[1], cycle=n, out=output, special_key=SPECIALKEY_CV) # create object
		a.coordination() # call for plumed and produce file COLVAR_DISTANCE
		data = colvar_extract('colvar') 
		a = timewindowCheck(data)
		slope, distance = a.linearinter(data)
		return slope, distance
		
	elif l > 3 and SPECIALKEY_CV == 'COORDINATION_WAT_1': # if two then a distance to be computed
		print('... A COORDINATION WATER 1 IS GOING TO BE COMPUTED....')
		print("!!!!!!!!!!!!!!! :", atoms, TOPOLOGY, output, n)
		set_watercoord_plumed_input(a_group_1=atoms, TOPOLOGY=TOPOLOGY, output=output, n=n)
		data = colvar_extract('colvar') 
		a = timewindowCheck(data)
		slope, distance = a.linearinter(data)
		return slope, distance	


###########################################################################################################

def general_check_two_CV(output, centres, centres_2, n, SPECIALKEY_CV, TOPOLOGY):
	atoms = centres.split(':')

	if SPECIALKEY_CV == 'NO':

		atoms_2 = centres_2.split(':')
		print(atoms, atoms_2)
		l = len(atoms) ### how many set of atoms have been defined?
		l_2 = len(atoms_2)
		print(l)
	
	if SPECIALKEY_CV == 'COORDINATION_WAT_2':
		atoms_2 = False
		print(atoms)#, atoms_2)
		l = len(atoms) ### how many set of atoms have been defined?
		l_2 = 0
		print(l)

	if SPECIALKEY_CV == 'COORDINATION_WAT_1':


		atoms = centres.split(':')[0]	
		atoms_2 = centres_2.split(':')
		l = 1
		print(atoms, atoms_2)
		l_2 = len(atoms_2) # to date allowed up to 2 (distance CV)
		print(l,l_2)
		
	if SPECIALKEY_CV == 'COORDINATION':

		#if len(centres) > 3:
		atoms = centres.split(':')
		#if len(centres) <= 3:
		#	atoms = centres	
		atoms_2 = centres_2.split(':')
		l = len(atoms)
		print(atoms, atoms_2)
		l = len(atoms) # must be =2 (two groups of atoms for contacts computation))
		l_2 = len(atoms_2) # to date allowed up to 2 (distance CV)
		print(l,l_2)
		
########################################	
	if l == 2 and l_2 == 2 and SPECIALKEY_CV == 'NO': #two distances to be computed
		print('... TWO DISTANCES ARE GOING TO BE COMPUTED....')
		print(n)
		a = timewindowdata(trj='%s_%s' %(output, str(n)), a_group_1='%s' %atoms[0], a_group_2='%s' %atoms[1],  a_group_3=None, a_group_1_bis='%s' %atoms_2[0], a_group_2_bis='%s' %atoms_2[1],  a_group_3_bis=None, cycle=n, out=output) # create object
		a.distance_2() # call for plumed and produce file COLVAR_DISTANCE
		data, data_2 = colvar_extract_2('colvar') 
		a = timewindowCheck(data)
		b = timewindowCheck(data_2)

		slope, distance = a.linearinter(data)
		slope_2, distance_2 = a.linearinter(data_2)
		return slope, distance, slope_2, distance_2


	elif l == 2 and l_2 == 3 and SPECIALKEY_CV == 'NO': # a distance and an angle will be computed
		print('... A DISTANCE/ANGLE IS GOING TO BE COMPUTED....')
		a = timewindowdata(trj='%s_%s' %(output, str(n)), a_group_1='%s' %atoms[0], a_group_2='%s' %atoms[1],  a_group_3=None, a_group_1_bis='%s' %atoms_2[0], a_group_2_bis='%s' %atoms_2[1],  a_group_3_bis='%s' %atoms_2[2], cycle=n, out=output) # create object
		a.distance_angle() # call for plumed and produce file COLVAR_ANGLE
		data, data_2 = colvar_extract_2('colvar') 
		a = timewindowCheck(data)
		b = timewindowCheck(data_2)

		slope, distance = a.linearinter(data)
		slope_2, distance_2 = a.linearinter(data_2)
		return slope, distance, slope_2, distance_2 


	elif l == 3 and l_2 == 3 and SPECIALKEY_CV == 'NO': # an angle and an angle will be computed
		print('... A ANGLE/ANGLE IS GOING TO BE COMPUTED....')
		a = timewindowdata(trj='%s_%s' %(output, str(n)), a_group_1='%s' %atoms[0], a_group_2='%s' %atoms[1],  a_group_3='%s' %atoms[2], a_group_1_bis='%s' %atoms_2[0], a_group_2_bis='%s' %atoms_2[1],  a_group_3_bis='%s' %atoms_2[2], cycle=n, out=output) # create object
		a.distance_angle_2() # call for plumed and produce file COLVAR_ANGLE
		data, data_2 = colvar_extract_2('colvar') 
		a = timewindowCheck(data)
		b = timewindowCheck(data_2)

		slope, distance = a.linearinter(data)
		slope_2, distance_2 = a.linearinter(data_2)
		return slope, distance, slope_2, distance_2 

	elif l == 2 and SPECIALKEY_CV == 'COORDINATION_WAT_2': # if two then a distance to be computed
		print('... A COORDINATION WATER 2 IS GOING TO BE COMPUTED....')
		print(n)
		set_watercoord_plumed_input_2(atoms[0], atoms[1], TOPOLOGY,output,n)
		data, data_2 = colvar_extract_2('colvar') 
		a = timewindowCheck(data)
		a = timewindowCheck(data_2)
		
		slope, distance = a.linearinter(data)
		slope_2, distance_2 = a.linearinter(data_2)
		return slope, distance, slope_2, distance_2	
		
	elif l == 1 and SPECIALKEY_CV == 'COORDINATION_WAT_1' and l_2 == 2: # if two then a distance to be computed
		print('... A COORDINATION WATER 1 +DISTANCE IS GOING TO BE COMPUTED....')
		print(n)
		set_watercoord_plumed_input_2_distance(atoms_2[0], atoms_2[1], atoms, TOPOLOGY,output,n)
		data_2, data = colvar_extract_2('colvar') 
		a = timewindowCheck(data)
		a = timewindowCheck(data_2)
		
		slope, distance = a.linearinter(data)
		slope_2, distance_2 = a.linearinter(data_2)
		return slope, distance, slope_2, distance_2	
		
	elif l == 2 and SPECIALKEY_CV == 'COORDINATION' and l_2 == 2: # if two then a distance to be computed
		print('... A NORMAL COORDINATION + DISTANCE IS GOING TO BE COMPUTED....')
		print(n)
		a = timewindowdata(trj='%s_%s' %(output, str(n)), a_group_1='%s' %atoms[0], a_group_2='%s' %atoms[1],  a_group_3=None, a_group_1_bis='%s' %atoms_2[0], a_group_2_bis='%s' %atoms_2[1],  a_group_3_bis=None, cycle=n, out=output) # create object
		a.coordination_distance()
		data_2, data = colvar_extract_2('colvar') 
		a = timewindowCheck(data)
		a = timewindowCheck(data_2)
		
		slope, distance = a.linearinter(data)
		slope_2, distance_2 = a.linearinter(data_2)
		return slope, distance, slope_2, distance_2	
				
