# Supplementary material for: Selective activation of Gαob by an adenosine A1 receptor agonist elicits analgesia without cardiorespiratory depression
Source: Nat Commun. 2022 Jul 18;13:4150. doi: 10.1038/s41467-022-31652-2 (PMC9293909; doi:10.1038/s41467-022-31652-2)
Supplement: Supplementary file 9 — Supplementary Data 2 [file 41467_2022_31652_MOESM9_ESM.zip › SuMD_NatComms/lib/general_check_suMetaD.py]

from timewindowdata import *
from timewindowCheck import *
import sys
import os


########################## get the one  CV from COLVAR FILE (what if more than one in the same COLVAR?) ###########
def colvar_extract(colvar_file):
	data = {}
	with open(colvar_file, "r") as cf:
		for line in cf:
			if line.startswith('#'):
				continue
			else:
				data[line.split()[0]] = line.split()[1]
	return data

########################


################## DISTANCE,  ANGLE###################
def general_check_suMetaD_one_CV(centres, fdata):
	if len(centres) > 3:
		atoms = centres.split(':')
	if len(centres) <= 3: 
		atoms = centres
	print(atoms)
	l = len(atoms) ### how many set of atoms have been defined?
	print(l)
	

	if fdata == 'COLVAR':

		if l == 2: # if two then a distance to be computed
			print('... A DISTANCE HAS BEEN BIASED....')
			data = colvar_extract(fdata) 
			a = timewindowCheck(data)
			slope, distance = a.linearinter(data)
			return slope, distance

		if l == 3: # if three a angle will be computed
			print('... A ANGLE IS GOING TO BE COMPUTED....')
			data = colvar_extract(fdata) 
			a = timewindowCheck(data)
			slope, distance = a.linearinter(data)
			return slope, distance 

	#elif fdata == 'colvar':
		
