# Supplementary material for: Selective activation of Gαob by an adenosine A1 receptor agonist elicits analgesia without cardiorespiratory depression
Source: Nat Commun. 2022 Jul 18;13:4150. doi: 10.1038/s41467-022-31652-2 (PMC9293909; doi:10.1038/s41467-022-31652-2)
Supplement: Supplementary file 9 — Supplementary Data 2 [file 41467_2022_31652_MOESM9_ESM.zip › SuMD_NatComms/lib/suMD_cv1.py]

from timewindowdata import *
from timewindowCheck import *
from general_check import *
from input_f import *
from miscellaneous import *
import os
import os.path
import glob


##################################################################################
class suMD_simulation_CV1:


	def __init__(self, par):#
		for k, v in par.items():
			setattr(self, k, v)

		self.FORCEFIELD
		self.TOPOLOGY
		self.PARAMETERS
		self.TIMEWINDOW
		self.TIMESTEP
		self.GPU_ID
		self.SLOPE
		self.OUTPUT_PREFIX
		self.FAILS
		self.CENTRES
		self.RESTART
		self.SAVEFREQ
		self.SPECIALKEY_CV
		self.WRAP

####
	def sumd_CV1_slope(self):
		make_folders()
		bad = 0

		if self.RESTART == 'YES':
			slope, n = restartSimulation_cv1(self.FORCEFIELD, self.TOPOLOGY, self.PARAMETERS, self.TIMEWINDOW, self.TIMESTEP, self.OUTPUT_PREFIX, self.SAVEFREQ, self.GPU_ID, self.CENTRES, bad, self.SPECIALKEY_CV, self.WRAP)

		else:	
			n = 0

		fails = int(self.FAILS)
		while bad <= (fails):
			crazycheck()
			if n == 0 and bad == 0: # are we at the first checkpoint?
				slope = first_check_cv1(self.FORCEFIELD, self.TOPOLOGY, self.PARAMETERS, self.TIMEWINDOW, self.TIMESTEP, n, self.OUTPUT_PREFIX, self.SAVEFREQ, self.GPU_ID, self.CENTRES, bad, self.SPECIALKEY_CV, self.WRAP)

			if self.SLOPE == 'NEGATIVE':
				if slope < 0.0:# productive trj
					slope, n, bad = continue_cv1(self.FORCEFIELD, self.TOPOLOGY, self.PARAMETERS, self.TIMEWINDOW, self.TIMESTEP, n, self.OUTPUT_PREFIX, self.SAVEFREQ, self.GPU_ID, self.CENTRES, bad, self.SPECIALKEY_CV, self.WRAP)

				elif slope >= 0.0:# unproductive trj and we are at the first checkpoint
					bad = bad + 1
					print("restart, BAD and n:", bad, n)
					if n == 0:
						slope = restart_first_check(self.OUTPUT_PREFIX, n, self.GPU_ID, self.CENTRES, bad, self.SPECIALKEY_CV, self.TOPOLOGY)

					else:						
						slope = restart_cv1(self.FORCEFIELD, self.OUTPUT_PREFIX, self.TOPOLOGY, self.PARAMETERS, self.TIMEWINDOW, self.TIMESTEP, n, self.SAVEFREQ, self.GPU_ID, self.CENTRES, bad, self.SPECIALKEY_CV, self.WRAP)


			elif self.SLOPE == 'POSITIVE':
				if slope > 0.0:
					copy_files(self.OUTPUT_PREFIX, n)
					slope, n, bad = continue_cv1(self.FORCEFIELD, self.TOPOLOGY, self.PARAMETERS, self.TIMEWINDOW, self.TIMESTEP, n, self.OUTPUT_PREFIX, self.SAVEFREQ, self.GPU_ID, self.CENTRES, bad, self.SPECIALKEY_CV, self.WRAP)
					
				elif slope <= 0.0:
					bad = bad + 1
					
					if n == 0:	
						slope = restart_first_check(self.OUTPUT_PREFIX, n, self.GPU_ID, self.CENTRES, bad, self.SPECIALKEY_CV, self.TOPOLOGY)

					else:						
						slope = restart_cv1(self.FORCEFIELD, self.OUTPUT_PREFIX, self.TOPOLOGY, self.PARAMETERS, self.TIMEWINDOW, self.TIMESTEP, n, self.SAVEFREQ, self.GPU_ID, self.CENTRES, bad, self.SPECIALKEY_CV, self.WRAP)


#############################################################################
#############################################################################


class suMD_simulation_CV2:


	def __init__(self, par):# add keywords here as introduced in settings file
		for k, v in par.items():
			setattr(self, k, v)

		self.FORCEFIELD, 
		self.TOPOLOGY
		self.PARAMETERS
		self.TIMEWINDOW
		self.TIMESTEP
		self.GPU_ID
		self.SLOPE
		self.OUTPUT_PREFIX
		self.FAILS
		self.CENTRES
		self.RESTART
		self.centres_2
		self.SLOPE_2
		self.SAVEFREQ
		self.SPECIALKEY_CV
		self.WRAP
####
	def sumd_CV2_slope(self):
		#print('GOING TO ADD IN THE INPUT FILES :', self.TOPOLOGY, self.PARAMETERS, self.TIMEWINDOW, self.TIMESTEP)
		make_folders()
		bad = 0

		if self.RESTART == 'YES':
			slope, slope_2, n = restartSimulation_cv2(self.FORCEFIELD, self.TOPOLOGY, self.PARAMETERS, self.TIMEWINDOW, self.TIMESTEP, self.OUTPUT_PREFIX, self.SAVEFREQ, self.GPU_ID, self.CENTRES, self.centres_2, bad, self.SPECIALKEY_CV, self.WRAP)

		else:	
			n = 0

		fails = int(self.FAILS)
		while bad <= (fails):
			crazycheck()
			if n == 0 and bad == 0: # are we at the first checkpoint?
				slope, slope_2 = first_check_cv2(self.FORCEFIELD, self.TOPOLOGY, self.PARAMETERS, self.TIMEWINDOW, self.TIMESTEP, n, self.OUTPUT_PREFIX, self.SAVEFREQ, self.GPU_ID, self.CENTRES, self.centres_2, bad,self.SPECIALKEY_CV, self.WRAP)

			if self.SLOPE == 'NEGATIVE' and self.SLOPE_2 == 'NEGATIVE':

				if slope < 0.0 and slope_2 < 0.0:# productive trj
					slope, slope_2, n, bad = continue_cv2(self.FORCEFIELD, self.TOPOLOGY, self.PARAMETERS, self.TIMEWINDOW, self.TIMESTEP, n, self.OUTPUT_PREFIX, self.SAVEFREQ, self.GPU_ID, self.CENTRES, self.centres_2, bad,self.SPECIALKEY_CV,self.WRAP)

				else: # slope >= 0.0:# unproductive trj and we are at the first checkpoint
					bad = bad + 1

					if n == 0:
						slope, slope_2 = restart_first_check_cv2(self.OUTPUT_PREFIX, n, self.GPU_ID, self.CENTRES, self.centres_2, bad, self.SPECIALKEY_CV, self.TOPOLOGY)

					else:
						slope, slope_2 = restart_cv2(self.FORCEFIELD, self.OUTPUT_PREFIX, self.TOPOLOGY, self.PARAMETERS, self.TIMEWINDOW, self.TIMESTEP, n, self.SAVEFREQ, self.GPU_ID, self.CENTRES, self.centres_2, bad, self.SPECIALKEY_CV, self.WRAP)


			elif self.SLOPE == 'POSITIVE' and self.SLOPE_2 == 'POSITIVE':
				if slope > 0.0 and slope_2 > 0.0:# productive trj
					slope, slope_2, n, bad = continue_cv2(self.FORCEFIELD, self.TOPOLOGY, self.PARAMETERS, self.TIMEWINDOW, self.TIMESTEP, n, self.OUTPUT_PREFIX, self.SAVEFREQ, self.GPU_ID, self.CENTRES, self.centres_2, bad, self.SPECIALKEY_CV, self.WRAP)

				else: # slope <= 0.0:
					bad = bad + 1

					if n == 0:
						slope, slope_2 = restart_first_check_cv2(self.OUTPUT_PREFIX, n, self.GPU_ID, self.CENTRES, self.centres_2, bad,self.SPECIALKEY_CV, self.TOPOLOGY)

					else:
						slope, slope_2 = restart_cv2(self.FORCEFIELD, self.OUTPUT_PREFIX, self.TOPOLOGY, self.PARAMETERS, self.TIMEWINDOW, self.TIMESTEP, n, self.SAVEFREQ, self.GPU_ID, self.CENTRES, self.centres_2, bad, self.SPECIALKEY_CV, self.WRAP)


			elif self.SLOPE == 'POSITIVE' and self.SLOPE_2 == 'NEGATIVE':
				if slope > 0.0 and slope_2 < 0.0:# productive trj
					slope, slope_2, n, bad = continue_cv2(self.FORCEFIELD, self.TOPOLOGY, self.PARAMETERS, self.TIMEWINDOW, self.TIMESTEP, n, self.OUTPUT_PREFIX, self.SAVEFREQ, self.GPU_ID, self.CENTRES, self.centres_2, bad, self.SPECIALKEY_CV, self.WRAP)


				else: # slope <= 0.0:
					bad = bad + 1
					if n == 0:
						slope, slope_2 = restart_first_check_cv2(self.OUTPUT_PREFIX, n, self.GPU_ID, self.CENTRES, self.centres_2, bad,self.SPECIALKEY_CV, self.TOPOLOGY)

					else:
						slope, slope_2 = restart_cv2(self.FORCEFIELD, self.OUTPUT_PREFIX, self.TOPOLOGY, self.PARAMETERS, self.TIMEWINDOW, self.TIMESTEP, n, self.SAVEFREQ, self.GPU_ID, self.CENTRES, self.centres_2, bad, self.SPECIALKEY_CV, self.WRAP)
						
			elif self.SLOPE == 'NEGATIVE' and self.SLOPE_2 == 'POSITIVE':
				if slope < 0.0 and slope_2 > 0.0:# productive trj
					slope, slope_2, n, bad = continue_cv2(self.FORCEFIELD, self.TOPOLOGY, self.PARAMETERS, self.TIMEWINDOW, self.TIMESTEP, n, self.OUTPUT_PREFIX, self.SAVEFREQ, self.GPU_ID, self.CENTRES, self.centres_2, bad, self.SPECIALKEY_CV, self.WRAP)

				else: # slope <= 0.0:
					bad = bad + 1
					if n == 0:
						slope, slope_2 = restart_first_check_cv2(self.OUTPUT_PREFIX, n, self.GPU_ID, self.CENTRES, self.centres_2, bad, self.SPECIALKEY_CV, self.TOPOLOGY)

					else:
						slope, slope_2 = restart_cv2(self.FORCEFIELD, self.OUTPUT_PREFIX, self.TOPOLOGY, self.PARAMETERS, self.TIMEWINDOW, self.TIMESTEP, n, self.SAVEFREQ, self.GPU_ID, self.CENTRES, self.centres_2, bad, self.SPECIALKEY_CV, self.WRAP)
