# Supplementary material for: Selective activation of Gαob by an adenosine A1 receptor agonist elicits analgesia without cardiorespiratory depression
Source: Nat Commun. 2022 Jul 18;13:4150. doi: 10.1038/s41467-022-31652-2 (PMC9293909; doi:10.1038/s41467-022-31652-2)
Supplement: Supplementary file 9 — Supplementary Data 2 [file 41467_2022_31652_MOESM9_ESM.zip › SuMD_NatComms/lib/timewindowdata.py]

from timewindowCheck import *
import os

class timewindowdata:### Here define the CV that can be extracted for supervision after every timewindow
	
	def __init__(self, trj, a_group_1=None, a_group_2=None, a_group_3=None, a_group_1_bis=None, a_group_2_bis=None, a_group_3_bis=None, cycle=None, out=None, special_key=None): # usually three (groups) of atoms are enough ---> in case add 
		self.trj = trj													
		self.a_group_1 = a_group_1
		self.a_group_2 = a_group_2
		self.a_group_3 = a_group_3
		self.a_group_1_bis = a_group_1_bis
		self.a_group_2_bis = a_group_2_bis
		self.a_group_3_bis = a_group_3_bis	
		self.cycle = cycle
		self.out = out
		self.special_key = special_key

	def distance(self):
		plumed = open('plumed.dat', 'w')
		plumed.writelines('c1: CENTER ATOMS=%s\n' %self.a_group_1) 
		plumed.writelines('c2: CENTER ATOMS=%s\n' %self.a_group_2)
		plumed.writelines('distance: DISTANCE ATOMS=c1,c2  NOPBC\n')
		plumed.writelines('PRINT ARG=distance STRIDE=1  FILE=colvar FMT=%8.4f\n')
		plumed.close()
		os.system('plumed driver --plumed plumed.dat --mf_xtc %s_%s.xtc --trajectory-stride 1 --timestep 1' %(self.out,str(self.cycle)))  #### to be chamge according to suMD 


	def angle(self):
		plumed = open('plumed.dat', 'w')
		plumed.writelines('c1: CENTER ATOMS=%s\n' %self.a_group_1) 
		plumed.writelines('c2: CENTER ATOMS=%s\n' %self.a_group_2)
		plumed.writelines('c3: CENTER ATOMS=%s\n' %self.a_group_3)
		plumed.writelines('angle: ANGLE ATOMS=c1,c2,c3\n')
		plumed.writelines('PRINT ARG=angle STRIDE=1  FILE=colvar FMT=%8.4f\n')
		plumed.close()
		os.system('plumed driver --plumed plumed.dat --mf_xtc %s_%s.xtc --trajectory-stride 2 --timestep 15' %(self.out, str(self.cycle)))


	def torsion(self):
		plumed = open('plumed.dat', 'w')
		plumed.writelines('t1: TORSION ATOMS=%s\n' %self.a_group_1) 
		plumed.writelines('PRINT ARG=t1 STRIDE=1  FILE=colvar FMT=%8.4f\n')
		plumed.close()
		os.system('plumed driver --plumed plumed.dat --mf_xtc %s_%s.xtc --trajectory-stride 2 --timestep 15' %(self.out, str(self.cycle)))		
		

	def distance_2(self):
		plumed = open('plumed.dat', 'w')
		plumed.writelines('c1: CENTER ATOMS=%s\n' %self.a_group_1) 
		plumed.writelines('c2: CENTER ATOMS=%s\n' %self.a_group_2)
		plumed.writelines('c1_bis: CENTER ATOMS=%s\n' %self.a_group_1_bis) 
		plumed.writelines('c2_bis: CENTER ATOMS=%s\n' %self.a_group_2_bis)		
		plumed.writelines('distance: DISTANCE ATOMS=c1,c2  NOPBC\n')
		plumed.writelines('distance_bis: DISTANCE ATOMS=c1_bis,c2_bis  NOPBC\n')
		plumed.writelines('PRINT ARG=distance,distance_bis STRIDE=1  FILE=colvar FMT=%8.4f\n')
		plumed.close()
		os.system('plumed driver --plumed plumed.dat --mf_xtc %s_%s.xtc --trajectory-stride 1 --timestep 1' %(self.out,str(self.cycle)))

	def angle_2(self):
		plumed = open('plumed.dat', 'w')
		plumed.writelines('c1: CENTER ATOMS=%s\n' %self.a_group_1) 
		plumed.writelines('c2: CENTER ATOMS=%s\n' %self.a_group_2)
		plumed.writelines('c3: CENTER ATOMS=%s\n' %self.a_group_3)
		plumed.writelines('c1_bis: CENTER ATOMS=%s\n' %self.a_group_1_bis) 
		plumed.writelines('c2_bis: CENTER ATOMS=%s\n' %self.a_group_2_bis)
		plumed.writelines('c3_bis: CENTER ATOMS=%s\n' %self.a_group_3_bis)
		plumed.writelines('angle: ANGLE ATOMS=c1,c2,c3\n')
		plumed.writelines('angle_bis: ANGLE ATOMS=c1_bis,c2_bis,c3_bis\n')
		plumed.writelines('PRINT ARG=angle,angle_bis STRIDE=1  FILE=colvar FMT=%8.4f\n')
		plumed.close()
		os.system('plumed driver --plumed plumed.dat --mf_xtc %s_%s.xtc --trajectory-stride 2 --timestep 15' %(self.out, str(self.cycle)))

	def distance_angle(self):
		plumed = open('plumed.dat', 'w')
		plumed.writelines('c1: CENTER ATOMS=%s\n' %self.a_group_1) 
		plumed.writelines('c2: CENTER ATOMS=%s\n' %self.a_group_2)
		plumed.writelines('c1_bis: CENTER ATOMS=%s\n' %self.a_group_1_bis) 
		plumed.writelines('c2_bis: CENTER ATOMS=%s\n' %self.a_group_2_bis)
		plumed.writelines('c3_bis: CENTER ATOMS=%s\n' %self.a_group_3_bis)
		plumed.writelines('distance: DISTANCE ATOMS=c1,c2  NOPBC\n')
		plumed.writelines('angle_bis: ANGLE ATOMS=c1_bis,c2_bis,c3_bis\n')
		plumed.writelines('PRINT ARG=distance,angle_bis STRIDE=1  FILE=colvar FMT=%8.4f\n')
		plumed.close()
		os.system('plumed driver --plumed plumed.dat --mf_xtc %s_%s.xtc --trajectory-stride 2 --timestep 15' %(self.out, str(self.cycle)))


	def coordination(self):
		plumed = open('plumed.dat', 'w')
		plumed.writelines('c: COORDINATION GROUPA=%s GROUPB=%s R_0=0.25 NLIST NL_CUTOFF=0.5 NL_STRIDE=1\n' %(self.a_group_1, self.a_group_2)) 
		plumed.writelines('PRINT ARG=c STRIDE=1  FILE=colvar FMT=%8.4f\n')
		plumed.close()
		os.system('plumed driver --plumed plumed.dat --mf_xtc %s_%s.xtc --trajectory-stride 1 --timestep 1' %(self.out,str(self.cycle)))  #### to be chamge according to suMD
		
	def coordination_distance(self):
		plumed = open('plumed.dat', 'w')
		plumed.writelines('c: COORDINATION GROUPA=%s GROUPB=%s R_0=0.25 NLIST NL_CUTOFF=0.5 NL_STRIDE=1\n' %(self.a_group_1, self.a_group_2)) 
		plumed.writelines('c1: CENTER ATOMS=%s\n' %self.a_group_1_bis) 
		plumed.writelines('c2: CENTER ATOMS=%s\n' %self.a_group_2_bis)
		plumed.writelines('distance: DISTANCE ATOMS=c1,c2  NOPBC\n')		
		plumed.writelines('PRINT ARG=distance,c STRIDE=1  FILE=colvar FMT=%8.4f\n')
		plumed.close()
		os.system('plumed driver --plumed plumed.dat --mf_xtc %s_%s.xtc --trajectory-stride 1 --timestep 1' %(self.out,str(self.cycle)))  #### to be chamge according to suMD		
		
####################################################################################################################################################################################################################

class timewindowplumed:### Here define the CV to bias before every timewindow
	
	def __init__(self, a_group_1=None, a_group_2=None, a_group_3=None, sigma=None, height=None, pace=None, biasfactor=None, grid=None): # usually three (groups) of atoms are enough ---> in case add 													
		self.a_group_1 = a_group_1
		self.a_group_2 = a_group_2
		self.a_group_3 = a_group_3
		self.sigma = sigma
		self.height = height
		self.pace = pace
		self.biasfactor = biasfactor
		self.grid = grid

	def distance(self):
		grid_bin=str(int(round(int(self.grid)/float(self.sigma))))
		plumed = open('META_INP', 'w')
		plumed.writelines('RESTART\n')
		plumed.writelines('c1: COM ATOMS=%s\n' %self.a_group_1) 
		plumed.writelines('c2: COM ATOMS=%s\n' %self.a_group_2)
		plumed.writelines('d1: DISTANCE ATOMS=c1,c2  NOPBC\n')
		plumed.writelines('METAD ...\n')
		plumed.writelines('ARG=d1 SIGMA=%s HEIGHT=%s PACE=%s BIASFACTOR=%s TEMP=300.0 LABEL=restraint\n' %(self.sigma, self.height, self.pace, self.biasfactor))
		plumed.writelines('GRID_MIN=0.0 GRID_MAX=%s GRID_BIN=%s\n' %(self.grid, grid_bin))
		plumed.writelines('GRID_WSTRIDE=10000\n')
		plumed.writelines('GRID_WFILE=grid.dat\n')
		plumed.writelines('... METAD\n')
		plumed.writelines('PRINT ARG=d1,restraint.bias STRIDE=500  FILE=COLVAR FMT=%8.4f\n')
		plumed.close()


	def angle(self):
		plumed = open('META_INP', 'w')
		plumed.writelines('RESTART\n')
		plumed.writelines('c1: CENTER ATOMS=%s\n' %self.a_group_1) 
		plumed.writelines('c2: CENTER ATOMS=%s\n' %self.a_group_2)
		plumed.writelines('c3: CENTER ATOMS=%s\n' %self.a_group_3)
		plumed.writelines('a1: ANGLE ATOMS=c1,c2,c3 NOPBC\n')
		plumed.writelines('METAD ...\n')
		plumed.writelines('ARG=a1 SIGMA=%s HEIGHT=%s PACE=%s BIASFACTOR=%s TEMP=300.0 LABEL=restraint\n' %(self.sigma, self.height, self.pace, self.biasfactor))
		plumed.writelines('GRID_MIN=-pi GRID_MAX=pi GRID_BIN=6280\n')
		plumed.writelines('GRID_WSTRIDE=10000\n')
		plumed.writelines('GRID_WFILE=grid.dat\n')
		plumed.writelines('... METAD\n')
		plumed.writelines('PRINT ARG=a1,restraint.bias STRIDE=500  FILE=COLVAR FMT=%8.4f\n')
		plumed.close()
