# Supplementary material for: Selective activation of Gαob by an adenosine A1 receptor agonist elicits analgesia without cardiorespiratory depression
Source: Nat Commun. 2022 Jul 18;13:4150. doi: 10.1038/s41467-022-31652-2 (PMC9293909; doi:10.1038/s41467-022-31652-2)
Supplement: Supplementary file 9 — Supplementary Data 2 [file 41467_2022_31652_MOESM9_ESM.zip › SuMD_NatComms/lib/timewindowCheck.py]

import numpy as np
#from scipy import stats
from collections import defaultdict
import math


######################### Let's define different criterias for evaluating the CVs values from MD timewindows ####################

class timewindowCheck:#### Here are defined the different way to manage the CV values from the trajectory
	
	def __init__(self, data,  ref={}): # need a disctionary with value=f(frame)
		self.__dict__ = data
		self.__dict__ = ref	
		#self.n = n
	
#######
	def linearinter(self, data): ### simple linear interpolation of CV values ---> returns the slope and the last CV value
		time= [] # needed for interpolation
		dist = []
		nume = []
		denume = []
		print("FRAMES AND CV VALUES CONSIDERED FOR LINEAR INTERPOLATION: ",data)
		for key, value in data.items():
			#print(key,value) # debugging
			time.append(float(key))
			dist.append(float(value))
		time_max = str(int(max(time)))
		for key, value in data.items():
			if time_max in key:
				distance = data[key]		
		print(distance)
		mean_t = np.mean(time) # needed for interpolation
		mean_d = np.mean(dist)
		for key, value in data.items():
			product = (float(key) - mean_t)*(float(value) - mean_d) 
			nume.append(product)
			simple_diff = (float(key) - mean_t)**2
			denume.append(simple_diff)
		slope = float(np.sum(nume))/float(np.sum(denume))
		print("SLOPE OF THE CV DURING THE LAST TIMEWINDOW : ",slope)
		return slope, distance
