# Supplementary material for: Selective activation of Gαob by an adenosine A1 receptor agonist elicits analgesia without cardiorespiratory depression
Source: Nat Commun. 2022 Jul 18;13:4150. doi: 10.1038/s41467-022-31652-2 (PMC9293909; doi:10.1038/s41467-022-31652-2)
Supplement: Supplementary file 11 — Source Data [file 41467_2022_31652_MOESM11_ESM.xlsx]

## Sheet: Fig1bii
	nM [Agonist]	Log [Agonist]	Adenosine					CPA					BnOCPA
	0	-10											131.799	111.038	107.427	100.535	112.341		97.2292	102.771	109.256	90.7438
	0.001	-9	109.256	90.7438	91.6501	113.471	94.8784	123.979	110.925	95.1958	135.427	110.895	110.99	103.557
	0.01	-8	88.8834	95.2898	110.066	123.71	101.745	97.3862	99.1923	79.3577	82.5188	76.3158	94.0057	95.505	74.1795	77.8398	86.3771	97.1738	81.3025	83.7724	105.962	105.95
	0.1	-7	79.7571	110.877	101.717	97.1999	105.736	37.2069	75.7359	85.6552	68.5034	65.597	45.726	94.9915	53.4804	67.5612	54.6704	60.0241	71.0215	78.2521	70.3656	81.7433
	1	-6	84.0947	85.0177	96.6982	78.2604	102.638	37.1916	34.6828	36.5376	33.4844	35.0135	45.896	33.5529	34.4987	35.0506	22.0896	34.0484	42.3167	39.4608	68.0672	59.7734
	10	-5	67.0479	76.4009	52.2999	53.1796	57.6284	-0.883486	-5.9519	7.94949	11.1387	7.28522	4.9213	15.9053	5.19317	27.8418	17.5706	6.91218	21.2458	12.651	18.1951	-1.02464
	100	-4	8.67681	5.36452	10.3682	13.9349	1.68271	-15.7273	-5.19164	4.0456	20.2642	4.4733			4.36586	-3.03014	7.19405	-2.38959	7.51249	18.3267	-16.8023	-7.82659
		nM [Agonist]	Mean	SEM				Mean	SEM				Mean	SEM
		0											107.016	3.88104
		0.001	100	4.73701				115.284	6.79392				107.273	3.7164
		0.01	103.939	6.06104				86.9541	4.73895				90.2068	3.54699
		0.1	99.0575	5.32609				66.5397	8.10905				67.7836	4.6966
		1	89.3419	4.47182				35.382	0.664665				41.4754	4.28166
		10	61.3113	4.59074				3.9076	3.16384				12.9412	2.7981
		100	8.00542	2.09932				1.57282	5.95376				0.918819	3.81452

## Sheet: Fig1biii
	Log [Agonist]	Adenosine										CPA										BnOCPA
	-6					46.6467	42.9579	45.6446	46.435			40.118	40.1062	40.1555	40.1419	40.1089	40.1054	40.1072	40.1135	40.1134	40.1344		32.3407	37.427	40.3236
	-7					41.2907	48.232	34.439	31.8583			40.3687	40.2515	40.737	40.6042	40.2784	40.2436	40.2615	40.3242	40.3231	40.5303		30.016	33.2244	42.3571
	-8					53.4353	41.0234	65.08	53.7704			42.7424	41.659	45.8766	44.7904	41.911	41.5838	41.7525	42.336	42.3262	44.1655	23.3998	19.5202	29.3554	44.1769
	-9					87.0805	89.0894	80.9946	80.9912			57.9585	52.2853	68.2239	65.3823	53.7555	51.8264	52.843	56.017	55.9674	63.4546	38.2272	42.7022	63.6323	65.3956
	-10					109.717	95.0493	80.3418	83.7965			82.0022	77.8788	85.9249	85.1011	79.182	77.4265	78.3979	80.8371	80.8046	84.4497	98.7519	85.975	80.0147	82.6639
	-11					109.32	109.807	83.7872	84.6357			88.5187	87.9157	89.0024	88.907	88.1183	87.8424	87.9978	88.3592	88.3546	88.8294	78.5721	80.0102	78.7136	86.8676
	-12					95	96	88	87			89.2835	89.2206	89.333	89.3233	89.2419	89.2129	89.2293	89.267	89.2665	89.3154	84.1819	88.1421	86.2444	87.3134
	-13												89.2835	89.2206	89.333							87.7453	89.2165	84.5803	89.4289
				log [Agonist]		Mean	SEM					Mean	SEM									Mean	SEM
					-6	45.421	0.848895					40.1204	0.005501									36.6971	2.33319
					-7	38.955	3.67737					40.3923	0.0542424									35.1992	3.69687
					-8	53.3273	4.91359					42.9143	0.474607									29.1131	5.41329
					-9	84.5389	2.08797					57.7714	1.86101									52.4893	7.01149
					-10	92.2261	6.62184					81.2005	0.978827									86.8514	4.14997
					-11	96.8877	7.32135					88.3846	0.133592									81.0409	1.969
					-12	91.5	2.32737					89.2693	0.0138341									86.4705	0.856036
					-13							89.279	0.0325211									87.7427	1.11864

## Sheet: Fig1biv
	Log[Agonist] (M)	BnOCPA				CPA
	-4	-0.007122	-0.00718	-0.0072625	-0.00705355	0.000219	-0.000464	-0.0037795	0.0065525
	-4.5	-0.00366	-0.004854	-0.0039295	-0.0049695	0.000751	0.003473	-0.0124245	-0.0114925
	-5	0.002761	0.0012738	0.0027675	0.0012955	-0.012155	-0.002701	-0.0168085	-0.0134815
	-5.5	0.011649	0.0071135	0.0113915	0.0075495	-0.000181	0.027506	-0.0110925	-0.0110635
	-6	0.0297	0.023862	0.0253285	0.0225575	0.006728	0.018522	-0.0063395	-0.0031085
	-6.5	0.05259	0.025924	0.0430375	0.0285385	0.014435	0.019842	0.0166155	0.0164475
	-7	0.051584	0.040541	0.0516685	0.0416075	0.019519	0.033329	0.0257395	0.0250865
	-7.5	0.0590766	0.05211	0.0590915	0.0521515	0.038187	0.038752	0.0377965	0.0339595
	-8	0.0622	0.061487	0.0635955	0.0620755	0.039648	0.04037	0.0325825	0.0354555
	-8.5			0.0593565	0.0863655	0.050431	0.034995	0.0432945	0.0699195
	-9	0.078339	0.0815583	0.0789205	0.0787735	0.05202	0.02533	0.0666435	0.0885335
	-10	0.0864677	0.0841987	0.0832655	0.0876025	0.064677	0.041987	0.0832655	0.0876025
	log [Agonist]	Mean	SEM			Mean	SEM
	-4	-0.00715451	4.43108e-05			0.000632	0.00215804
	-4.5	-0.00435325	0.000327958			-0.00492325	0.00410404
	-5	0.00202445	0.000427149			-0.0112865	0.00302456
	-5.5	0.00942587	0.0012136			0.00129225	0.00910759
	-6	0.025362	0.00155281			0.0039505	0.00559581
	-6.5	0.0375225	0.00627616			0.016835	0.00111805
	-7	0.0463502	0.00305392			0.0259185	0.00283715
	-7.5	0.0556074	0.00200726			0.0371737	0.00108922
	-8	0.0623395	0.000446603			0.037014	0.00183184
	-8.5	0.072861	0.0135045			0.04966	0.00745332
	-9	0.0793978	0.000730661			0.0581317	0.0132603
	-10	0.0853836	0.000999547			0.069383	0.0103978

## Sheet: Fig1f
	CPA (uM)																		average	SEM	n
	0.003	18.3417	35.1324	49.5581	24.9626	35.8933	21.0017	14.9787	5.91212	9.76354	9.20619	18	20.1	18.7	26.7	15.8	18	15.5	21.0324	2.64504	17
	0.01	83.8907	73.0887	62.1455	70.3615	73.6908	38.13	26.1349	35.3444	71.8813	43.437	43.7	41.7	56.4	57.3	42.4	39.9	33.8	52.5473	4.18631	17
	0.03	100.323	101.878	79.8613	96.9972	97.9391	82.5251	70.5054	80.1983	81.5239	84.407	76.5	73.2	83.1	83.8	75.8	76.7	86.1	84.1975	2.32431	17
	0.1	104.106	103.309	87.8024	102.123	103.196	90.3764	91.3354	94.619	92.312	97.4702	95.7	97.1	94.2	96.8	95.5	96.5	94.3	96.2794	1.14065	17

## Sheet: Fig1g
	BnOCPA (uM)												average	sem	n
	0.01	-5.14497	9.45372	21.1655	39.1563	38.6319	3	10.3	19.5	18.4	13.5	8.5	16.042	4.09772	11
	0.03	20.5571	24.9014	26.7449	58.5064	61.87	40.4605	14.6	37.6	29.3	32.1	27.3	33.9946	4.46714	11
	0.1	53.1714	66.7883	61.7635	71.321	73.6017	74.2724	68.7	73.5	70.6	69.2	69.2	68.3744	1.86069	11
	0.3	80.9055	89.5816	85.5072	96.7825	95	100	91.6	93.9	81	93	83.6	90.0797	1.96036	11

## Sheet: Fig 1i
		membrane hyperpolarisation (mV)
		CPA	BnOCPA	CPA + BnOCPA
		5	0	2
		6	0	4
		4	0	2
		10	1	3
		9	0
		8	1
		8.8	0.5
			1.5
			0
			0
			0
			1
			0
			0
			0
	Average	7.25714	0.333333	2.75
	SEM	0.856031	0.135107	0.478714
	n	7	15	4

## Sheet: Fig1k
Seizure frequency
		control	BNOCPA	wash			control	CPA	wash
		0.28653	0.27397	0.33333		1	0.508	0	0.405
		0.59524	0.52632	0.58824		2	0.3213	0	0.443
		0.38314	0.32051	0.33333		3	0.383	0	0.491
		0.41667	0.35714	0.335		4	0.576	0	0.581
		0.41065	0.39565	0.42
		0.43065	0.367	0.412
	mean	0.42048	0.373432	0.40365			0.447075	0	0.48
	SEM	0.0408626	0.0350564	0.0404199			0.0579213	0	0.0379868
	n	6	6	6			4	4	4

## Sheet: Fig2a
	Log[Agonist]	Adenosine						CPA						BnOCPA
	-6	-25.8852	-23.3689	-20.5978	-21.7634	-22.9284	-24.124	-20.7369	-11.3418	-20.0436	-19.0602	-17.1893	-19.1935	9.11017	6.35879	9.89436	9.03256	12.2105	8.19846
	-6.5	-22.1917	-20.1918	-10.1019	-29.1019	-20.1205	-22.2198	-12.0836	-9.28376	-15.9283	-7.28375	-11.1982	-12.3296	11.1093	1.99877	-5.01987	10.0199	9.21985	7.23896
	-7	-12.2843	-16.4518	-9.27793	-4.09005	-10.2099	-9.12981	-10.2113	-12.6646	-11.8077	-9.25087	-8.18346	-10.1904	10.8562	2.76684	-11.3193	5.26751	8.19385	5.38057
	-7.5	-2.61982	-3.10193	-7.10183	0.101913	-3.23865	-4.12039	-5.29385	0.192837	-1.93848	2.10298	-3.12909	-4.12848	2.10987	1.10924	-0.109827	0.102984	3.23909	0.138563
	-8	-5.80929	-5.06765	-2.85507	9.12782	0.239647	-2.18965	0	0	0	0	0	0	7.80442	9.74945	-2.55693	-7.0388	-1.23895	2.23055
	-8.5	2.41193	-0.191817	0.101983	4.10192	1.21933	0.923641	0	0	0	0	0	0	1.10983	6.10298	-0.129838	-6.10298	1.03822	0.235635
	-9	0	0	0	0	0	0		0	0		0	0	0.82182	5.02255	-9.95391	-7.92234	2.23588	1.23045
	-10	0	0	0	0	0	0	0	0	0				0	0	0	0	0	0
log [Agonist]		Mean	SEM					Mean	SEM					Mean	SEM
	-6	-23.1113	0.751754					-17.9275	1.40442					9.13414	0.78805
	-6.5	-20.6546	2.50352					-11.3512	1.20118					5.76114	2.52502
	-7	-10.2406	1.66079					-10.3847	0.668869					3.52427	3.1778
	-7.5	-3.34678	0.952058					-2.03234	1.12983					1.09832	0.547043
	-8	-1.09236	2.22553					0	0					1.49162	2.61537
	-8.5	1.42783	0.653146					0	0					0.37564	1.59194
	-9	0	0					0	0					-1.42759	2.46326
	-10	0	0					0	0					0	0

## Sheet: Fig2b
	Log[Agonist]	Adenosine						CPA						BnOCPA
	-6	-13.3634	-15.9755	-12.4111	-12.775	-14.1285	-15.2108	-42.9468	-23.6463	-34.041	-25.068	-30.1931	-28.2815	-21.7466	-21.2942	-20.0171	-15.1095	-23.3369	-18.2398
	-6.5	-13.6919	-16.1019	-10.2029	-10.2927	-9.12865	-12.3286	-35.2937	-29.3947	-23.2817	-30.2927	-27.2185	-29.2939	-20.1098	-18.2984	-10.0199	-28.102	-20.1896	-22.2754
	-7	-10.5735	-13.1018	-2.02148	-1.07435	-8.28937	-7.1285	-20.4135	-9.30506	-6.13142	-4.49689	-15.3895	-12.0198	-19.6291	-14.6673	-8.06825	-15.2039	-12.1285	-15.2946
	-7.5	0.381716	-7.10193	2.10918	7.10192	0.185672	-3.29046	-8.29388	-3.29385	1.20395	0.192839	-6.18254	-4.13803	-8.51093	-12.102	-4.10198	-8.10929	-6.12847	-9.89237
	-8	-1.76764	-4.0772	0.101816	3.10193	-1.21903	0.285676	0	0	0	0	0	0	-6.31399	-6.19346	-2.10193	-4.13642	-3.21894	-2.12585
	-8.5	1.01817	0.191827	1.10193	2.10981	0.217561	1.23859	0	0	0	0	0	0	-2.10929	-5.19828	0.0198276	3.10929	-1.21803	0.0286575
	-9	3.83614	1.15154	0.101917	2.64147	0.128725	2.29076	0	0	0	0	0	0	1.06253	-6.72658	3.34715	2.79673	1.12365	2.2105
	-10	0	0	0	0	0	0	0	0	0	0	0	0	0	0	0	0	0	0
log [Agonist]		Mean	SEM					Mean	SEM					Mean	SEM
	-6	-13.9774	0.571916					-30.6961	2.87939					-19.9573	1.19534
	-6.5	-11.9578	1.06731					-29.1292	1.60517					-19.8325	2.40276
	-7	-7.03149	1.9285					-11.2927	2.43087					-14.1653	1.56824
	-7.5	-0.102316	1.96865					-3.41858	1.48718					-8.14084	1.14395
	-8	-0.595742	0.980113					0	0					-4.0151	0.772619
	-8.5	0.979649	0.292244					0	0					-0.894637	1.12281
	-9	1.69176	0.608869					0	0					0.635663	1.51795
	-10	0	0					0	0					0	0

## Sheet: Fig2c
			Emax
	Agonist	Gi1	Gi2	Gi3	Goa	Gob	Gz
	Adenosine				-29.97	-18.48	-11.65
	CPA		-32.17		-13.74	-31.82
	NECA		-8.08		-20.94	-10.06
	HOCPA	-37.12			-29.77	-35.55
	BnOCPA					-22.3

[truncated: 19 more sheets: Fig 2d, Fig2f, Fig2g, Fig2h, Fig2i, Fig2k, Fig4j, Fig5c, Fig5d, Fig6b, Fig6c, Fig6d, Fig6e, Fig6f, Fig6g, Fig7a, Fig7b, Fig7c, Fig7d]
